# Supplementary material for: Development and validation of a clinical instrument to predict risk of an adverse drug reactions in hospitalized patients
Source: PLoS One. 2020 Dec 11;15(12):e0243714. doi: 10.1371/journal.pone.0243714 (PMC7732084; doi:10.1371/journal.pone.0243714)
Supplement: S1 File — (XLSX) [file pone.0243714.s001.xlsx]

## Sheet: Sheet1
Patient number	Group	Case	develpment sample	Days since admission	reason for admission	Admission diagnosis ICD-10 code	ICD-10 chapter	ICD-10 chapter name	in-hospital death	age	women	black	weight	height	body mass index	temperature	hear rate	systolic BP	diastolic BP	respiratory rate	mechanical ventilation	glasgow score	urinary flow (24h)	number of previous hospitalizations	history of ADR	alcohol intake g	smoking pack-years	user of iv substances	myocardial infarction	chronic heart failure	peripheral vascular disease	cardiovascular disease	demencia	COPD	connective tissue disease	peptic ulcer	diabetes	renal disease	hemiplegia	leukemia	lymphoma	neoplasia	metastases	liver disease	aids	charlson index	charlson survival probability	hb g/dL	leucocytes/mL
1	1	1	1	4	elective surgery	I20.0	IX	Diseases of the circulatory system	0	48	0	0	81.3	161	31.4	36.7	75	160	90	20	0	15	<0.5 L	1	0	0	0	2	0	0	1	0	0	0	0	0	no	1	0	0	0	0	0	no	0	3	77.5	11.3	11530
1A	1	0	1	3	elective surgery	I50.9	IX	Diseases of the circulatory system	0	80	1	0	45	145	21.4	36	88	89	50	22	1	15	<0.5 L	2	0	0	71	2	1	0	0	0	0	0	0	0	no	0	0	0	0	0	0	no	0	5	21.4	11.6	9170
1B	1	0	1	5	medical	I50.0	IX	Diseases of the circulatory system	0	61	1	1	40.2	159	15.9	35.5	88	103	57	20	1	15	<0.5 L	2	0	0	50	2	0	1	0	0	0	0	0	0	no	1	0	0	0	0	0	no	0	5	21.4	12.6	8180
2	2	1	1	14	medical	I50.0	IX	Diseases of the circulatory system	0	49	0	0	62	160	24.2	36.2	73	130	90	18	0	15	<0.5 L	5	0	0	0	2	0	1	0	0	0	0	0	0	without target organ lesion	0	0	0	0	0	0	no	0	2	90.1	10.8	9020
2A	2	0	1	14	medical	I33.0	IX	Diseases of the circulatory system	0	49	1	0	60	152	26	36.1	78	130	80	20	1	15	≥1.0 L	2	0	71.75	72	2	0	0	0	0	0	0	0	0	no	0	0	0	0	0	0	no	0	0	98.3	9.2	6420
2B	2	0	1	13	elective surgery	I50.1	IX	Diseases of the circulatory system	0	89	0		49.4	160	19.3	36	74	110	60	25	1	15	<0.5 L	1	0	0	0	2	0	1	0	0	0	1	0	0	without target organ lesion	0	0	0	0	0	0		0	7	0	9.5	6080
3	3	1	1	6	elective surgery	I74.3	IX	Diseases of the circulatory system	0	67	1	0	64	165	23.5	35.8	89	170	80	20	0	15	≥1.0 L	2	0	0	0	2	0	0	0	0	0	0	0	0	without target organ lesion	0	0	0	0	0	0	no	0	3	77.5	11.3	5410
3A	3	0	1	6	elective surgery	I74.3	IX	Diseases of the circulatory system	0	66	1	0	74	162	28.2	37.3	91	133	57	20	1	15	≥1.0 L	1	0	15.75	0	2	0	1	1	0	0	0	0	0	without target organ lesion	0	0	0	0	0	0	no	0	5	21.4	10.3	96000
3B	3	0	1	7	elective surgery	I50.9	IX	Diseases of the circulatory system	0	80	1	0	45	145	21.4	36.3	102	100	59	18	1	15	<0.5 L	2	0	0	71	2	1	0	0	0	0	0	0	0	no	0	0	0	0	0	0	no	0	5	21.4	11.6	9170
4	4	1	1	6	medical	I50.0	IX	Diseases of the circulatory system	1	63	0	0	88.7	161	34.2	35.6	65	120	65	20	0	15	<0.5 L	1	0	0	0	1	1	1	0	0	0	0	0	0	without target organ lesion	1	0	0	0	0	0	no	0	7	0	8.5	14020
4A	4	0	1	6	elective surgery	I21.0	IX	Diseases of the circulatory system	0	77	0	0	50	168	17.7	36.2	70	100	60	19	0	15	≥1.0 L	0	0	0	40	2	1	0	0	0	0	0	0	0	without target organ lesion	0	0	0	0	0	0	no	0	5	21.4	10.6	10100
4B	4	0	1	6	elective surgery	I50.1	IX	Diseases of the circulatory system	0	89	0	0	49.1	160	19.2	36.7	86	128	66	20	0	15	<0.5 L	1	0	0	40	2	0	1	0	0	0	1	0	0	without target organ lesion	0	0	0	0	0	0	no	0	7	0	10.9	8910
5	5	1	1	49	emmergency surgery	I25.0	IX	Diseases of the circulatory system	0	76	0	0	67	175	21.9	36	63	90	40	17	0	15	≥1.0 L	0	0	0	0	2	1	0	0	0	0	0	0	0	without target organ lesion	0	0	0	0	0	0	no	0	5	21.4	9.3	7690
5A	5	0	1	44	elective surgery	J98.5	X	Diseases of the respiratory system	0	32	1	0	60	160	23.4	36.1	98	130	80	18	0	15	≥1.0 L	1	0	0	0	1	0	0	0	0	0	0	0	0	no	0	0	0	0	1	0	no	0	2	90.1	12.4	11710
5B	5	0	1	44	medical	K70.3	XI	Diseases of the digestive system	0	42	0	0	55.9	173	18.7	37.4	98	130	80	18	0	15	≥1.0 L	2	0	236.25	50	2	0	0	0	0	0	0	0	0	without target organ lesion	0	0	0	0	0	0	moderate	0	4	53.4	10.1	9190
6	6	1	1	14	elective surgery	I50.9	IX	Diseases of the circulatory system	0	80	1	0	45	145	21.4	36.1	73	80	40	24	0	15	≥1.0 L	2	0	0	71		1	0	0	0	0	0	0	0	no	0	0	0	0	0	0	no	0	5	21.4	12.2	7100
6A	6	0	1	16	medical	I50.0	IX	Diseases of the circulatory system	0	61	1	1	40.2	159	15.9	36.2	60	140	70	20	0	15	≥1.0 L	2	0	0	50		0	1	0	0	0	0	0	0	no	1	0	0	0	0	0	no	0	5	21.4	13.7	6720
6B	6	0	1	13	elective surgery	I74.3	IX	Diseases of the circulatory system	0	66	1	0	74	162	28.2	33.2	54	130	64	18	0	15	≥1.0 L	1	0	15.75	0	2	0	1	1	0	0	0	0	0	without target organ lesion	0	0	0	0	0	0	no	0	5	21.4	10.6	10710
7	7	1	0	42	medical	R60.1	XVIII	Symptoms, signs and abnormal clinical and laboratory findings, not elsewhere classified	0	67	0	0	65	165	23.9	35	86	105	46	21	1	15	≥1.0 L	2	0	0	40	1	0	0	0	1	0	0	0	0	without target organ lesion	1	0	0	0	0	0	no	0	6	2.2	8.6	7900
7A	7	0	0	44	elective surgery	J98.5	X	Diseases of the respiratory system	0	32	1	0	60	160	23.4	36.1	98	130	80	18	0	15	≥1.0 L	1	0	0	0	2	0	0	0	0	0	0	0	0	no	0	0	0	0	1	0	no	0	2	90.1	12.4	11710
7B	7	0	0	44	medical	K70.3	XI	Diseases of the digestive system	0	42	0	0	55.9	173	18.7	37.4	98	130	80	18	0	15	≥1.0 L	2	0	236.25	50	2	0	0	0	0	0	0	0	0	without target organ lesion	0	0	0	0	0	0	moderate	0	4	53.4	10.1	91010
8	8	1	1	19	medical	C90.0	II	Neoplasms	0	51	1	0	50.2	147	23.2	35.8	92	106	72	19	0	15	<0.5 L	3	1	0	0	2	0	0	0	0	0	0	0	0	no	1	0	0	0	0	0	no	0	3	77.5	7.1	6520
8A	8	0	1	18	elective surgery	I50.1	IX	Diseases of the circulatory system	0	89	0	0	49.8	160	19.5	36	72	128	60	36	0	15	<0.5 L	1	0	0	40	2	0	1	0	0	0	1	0	0	without target organ lesion	0	0	0	0	0	0	no	0	7	0
8B	8	0	1	19	medical	I33.0	IX	Diseases of the circulatory system	0	49	1	0	60	152	26	36.1	76	130	80	18	0	15	<0.5 L	2	0	71.75	72	1	0	0	0	0	0	0	0	0	no	0	0	0	0	0	0	no	0	0	98.3	9.2	6420
9	9	1	0	5	medical	C64	II	Neoplasms	0	77	0	0	52	170	18	36.4	111	138	83	36	0	15	<0.5 L	1	0	15.75	65	2	0	0	0	0	0	0	0	0	without target organ lesion	0	0	0	0	0	0	no	0	4	53.4	10.4	16420
9A	9	0	0	4	medical	J64	X	Diseases of the respiratory system	1	45	0	0	68	156	27.9	36.2	92	120	80	21	0	15	<0.5 L	4	0	0	0	2	0	0	0	0	0	0	0	0	without target organ lesion	0	0	0	0	0	0	no	0	1	95.9	12	7230
9B	9	0	0	4	medical	N04.9	XIV	Diseases of the genitourinary system	0	50	0	0	85	166	30.8	36	92	165	97	20	0	15	<0.5 L	1	0	0	32	2	0	0	0	0	0	0	0	0	no	0	0	0	0	0	0	no	0	1	95.9	10.9	9770
10	10	1	0	26	medical	N18.0	XIV	Diseases of the genitourinary system	0	81	0	0	71	163	26.7	36.5	101	100	70	20	0	15	<0.5 L	2	0	0	0	3	0	0	0	0	0	0	0	0	without target organ lesion	1	0	0	0	0	0	no	0	7	0	8.1	8570
10A	10	0	0	26	medical	N18.0	XIV	Diseases of the genitourinary system	0	63	0	0	57	167	20.4	35.6	88	160	60	20	0	15	<0.5 L	1	1	0	0	2	0	0	1	0	0	0	0	0	without target organ lesion	1	0	0	0	0	0	no	0	6	2.2	11.5	5920
10B	10	0	0	26	medical	G61.0	VI	Diseases of the nervous system	0	48	1	0	66.3	160	25.9	36.8	68	110	80	20	0	15	<0.5 L	2	0	78.75	0	0	0	0	0	0	0	0	0	0	no	0	0	0	0	1	0	no	0	2	90.1	10.4	10270
11	11	1	1	2	elective surgery	N20.0	XIV	Diseases of the genitourinary system	0	44	1	0	74.8	163	28.2	36.5	100	150	90	22	0	15	≥1.0 L	1	0	0	0	2	0	0	0	0	0	0	0	0	no	0	0	0	0	0	0	no	0	0	98.3	12	11630
11A	11	0	1	1	elective surgery	I44.2	IX	Diseases of the circulatory system	0	87	1	0	75	150	33.3	36.5	74	164	80	18	0	15	<0.5 L	2	0	0	0	2	0	0	0	0	0	0	0	0	no	1	0	0	0	0	0	no	0	6	2.2	13	13840
11B	11	0	1	2	medical	F31.4	V	Mental and behavioural disorders	0	42	0	0	87	167	31.2	35.6	98	120	90	18	0	15	<0.5 L	1	0	0	0	2	0	0	0	0	0	0	0	0	no	0	0	0	0	0	0	no	0	0	98.3	13.7	14670
12	12	1	0	18	elective surgery	I74.3	IX	Diseases of the circulatory system	0	66	1		74	162	28.2	36	70	110	60	20	0	15	<0.5 L	1	0	15.75	0	2	0	1	1	0	0	0	0	0	without target organ lesion	0	0	0	0	0	0	no	0	5	21.4	10.1	9370
12A	12	0	0	19	elective surgery	T81.3	XIX	Injury, poisoning and certain other consequences of external causes	0	45	0	0	82	170	28.4	40	128	160	102	19	0	15	≥1.0 L	4	1	315	30	2	0	0	1	0	0	0	0	0	without target organ lesion	0	0	0	0	0	0	no	0	2	90.1	9.9	13360
12B	12	0	0	19	elective surgery	K75.0	XI	Diseases of the digestive system	0	58	0	0	60	165	22	36.7	105	110	140	20	0	15	≥1.0 L	3	0	0	0	2	0	0	0	0	0	0	0	0	without target organ lesion	0	0	0	0	0	0	moderate	0	5	21.4	9.5	7680
13	13	1	0	17	emmergency surgery	I25.5	IX	Diseases of the circulatory system	0	79	0	0	68.4	163	25.7	36.5	75	140	70	20	0	15	<0.5 L	2	1	0	75	2	0	0	0	0	0	0	0	0	without target organ lesion	1	0	0	0	0	0	no	0	6	2.2	9.3	6950
13A	13	0	0	16	medical	J64	X	Diseases of the respiratory system	1	45	0	0	68	156	27.9	36	88	128	79	30	0	15	<0.5 L	4	0	0	0	2	0	0	0	0	0	0	0	0	without target organ lesion	0	0	0	0	0	0	no	0	1	95.9
13B	13	0	0	16	emmergency surgery	I50.0	IX	Diseases of the circulatory system	0	59	1	0	47	155	19.6	36	120	186	99	30	0	15	≥1.0 L	2	1	0	3	2	0	1	1	0	0	0	0	0	with target organ lesion	0	0	0	0	0	0	no	0	5	21.4	9.7	6550
14	14	1	1	2	elective surgery	N20.0	XIV	Diseases of the genitourinary system	0	60	1	0	84	150	37.3	36.3	85	150	80	16	0	15	≥1.0 L	1	0	0	0	2	0	0	0	0	0	0	0	0	no	0	0	0	0	0	0	no	0	2	90.1	8.1	5760
14A	14	0	1	2	medical	I64	IX	Diseases of the circulatory system	0	69	0	0	74	180	22.8	35.9	62	110	60	18	0	15	≥1.0 L	1	0	0	45	2	0	1	1	1	0	0	0	0	without target organ lesion	0	0	0	0	0	0	no	0	6	2.2	11.7	5930
14B	14	0	1	3	medical	M13.1	XIII	Diseases of the musculoskeletal system and connective tissue	0	58	1	0	68	160	26.6	35.8	70	132	100	20	0	15	≥1.0 L	1	0	84	36	2	0	0	0	0	0	0	1	0	no	0	0	0	0	0	0	no	0	2	90.1	13.1	5800
15	15	1	0	20	medical	N04.9	XIV	Diseases of the genitourinary system	0	50	0	0	72	166	26.1	36.5	57	126	68	18	0	15	<0.5 L	4	0	0	35	2	0	0	0	0	0	0	0	0	no	1	0	0	0	0	0	no	0	3	77.5	9.4	13320
15A	15	0	0	20	medical	I50.0	IX	Diseases of the circulatory system	0	59	1	0	50.3	155	20.9	34.7	64	160	80	20	0	15	<0.5 L	1	0	0	5	2	0	1	1	0	0	0	0	0	with target organ lesion	0	0	0	0	0	0	no	0	5	21.4	9.6	5610
15B	15	0	0	20	medical	J64	X	Diseases of the respiratory system	1	45	0	0	68	156	27.9	36.3	82	100	70	24	0	15	<0.5 L	4	0	0	0	2	0	0	0	0	0	0	0	0	without target organ lesion	0	0	0	0	0	0	no	0	1	95.9	13.3	11550
16	16	1	0	5	elective surgery	I38	IX	Diseases of the circulatory system	0	68	0	0	66.6	169	23.3	37	96	80	60	20	0	15	≥1.0 L	2	0	0	10	2	0	0	0	1	0	0	0	0	no	0	0	0	0	0	0	no	0	3	77.5	5.8
16A	16	0	0	4	medical	I21.0	IX	Diseases of the circulatory system	0	49	0	0	55	165	20.2	35.7	83	90	70	20	0	15	≥1.0 L	0	0	15.75	45	2	1	0	0	0	0	1	0	0	no	0	0	0	0	0	0	no	0	2	90.1	11.7	7320
16B	16	0	0	4	elective surgery	L97	XII	Diseases of the skin and subcutaneous tissue	0	60	0	0	75	169	26.3	36.8	100	90	60	18	0	15	<0.5 L	4	0	94.5	0	2	0	0	0	1	0	0	0	0	without target organ lesion	0	0	0	0	0	0	no	0	4	53.4	8.6	12660
17	17	1	0	4	elective surgery	I25.0	IX	Diseases of the circulatory system	0	70	0	0	61	156	25.1	36	63	140	70	20	0	15	≥1.0 L	2	0	63	7	2	0	0	0	0	0	0	0	0	no	0	0	0	0	0	0	no	0	3	77.5
17A	17	0	0	4	medical	I21.0	IX	Diseases of the circulatory system	0	49	0		55	165	20.2	35.7	83	90	70	20		12	≥1.0 L	0	0	0	45	2	1	0	0	0	0	1	0	0	no	0	0	0	0	0	0	no	0	2	90.1	11.7	7320
17B	17	0	0	4	elective surgery	L97	XII	Diseases of the skin and subcutaneous tissue	0	60	0	0	75	169	26.3	36.8	100	90	60	18	0	15	≥1.0 L	4	0	94.5	0	2	0	0	0	1	0	0	0	0	without target organ lesion	0	0	0	0	0	0	no	0	4	53.4	8.6	12660
18	18	1	1	33	medical	R50.9	XVIII	Symptoms, signs and abnormal clinical and laboratory findings, not elsewhere classified	0	87	0	0	80	168	28.3	38.1	126	150	84	26	0	10	≥1.0 L	1	0	0	40	2	0	1	0	0	0	0	0	1	with target organ lesion	1	0	0	0	0	0	no	0	10	0	9.3	11240
18A	18	0	1	32	elective surgery	F03	V	Mental and behavioural disorders	0	36	1	0	95	175	31	36.6	86	140	90	21	0	7	0.5-0.99 L	2	0	0	0	2	0	0	0	0	1	0	0	0	no	0	0	0	0	0	0	no	0	1	95.9	13.6	5920
18B	18	0	1	29	elective surgery	I21.9	IX	Diseases of the circulatory system	0	72	1	0	81	159	32	36	84	100	60	20	0	15		2	0	0	30	2	1	0	1	0	0	0	0	0	without target organ lesion	1	0	0	0	0	0	no	0	8	0	13.7	3490
19	19	1	1	34	elective surgery	I50.1	IX	Diseases of the circulatory system	0	89	0	0	47	162	17.9	36.6	73	158	123	32	0	15	0.5-0.99 L	2	0	0	0	2	1	1	0	0	0	1	0	0	without target organ lesion	1	0	0	0	0	0	no	0	10	0	13.2	5460
19A	19	0	1	29	elective surgery	I21.9	IX	Diseases of the circulatory system	0	72	1	0	81	159	32	36	84	100	60	20	0	15		2	0	0	30	2	1	0	1	0	0	0	0	0	without target organ lesion	1	0	0	0	0	0	no	0	8	0	13.7	3490
19B	19	0	1	32	elective surgery	F03	V	Mental and behavioural disorders	0	36	1	0	95	175	31	36.6	86	140	90	21	0	7	0.5-0.99 L	2	0	0	0	2	0	0	0	0	1	0	0	0	no	0	0	0	0	0	0	no	0	1	95.9	13.6	5920
20	20	1	1	47	elective surgery	N18.0	XIV	Diseases of the genitourinary system	0	67	0	0	85	166	30.8	35.9	107	160	90	26	0	15	<0.5 L	3	0	0	0	2	0	1	0	0	0	0	0	0	without target organ lesion	1	0	0	0	0	0	no	0	6	2.2
20A	20	0	1	43	elective surgery	N18.0	XIV	Diseases of the genitourinary system	0	64	0	0	57	167	20.4	36	86	140	70	17	0	15	0.5-0.99 L	1	1	0	0	2	0	0	1	0	0	0	0	0	with target organ lesion	1	0	0	0	0	0	no	0	7	0	10.2	7580
20B	20	0	1	50	elective surgery	C25.0	II	Neoplasms	0	69	0	1	50	160	19.5	35.8	94	120	60	18	0	15	<0.5 L	1	0	0	50	2	0	0	0	0	0	0	0	0	without target organ lesion	1	0	0	0	1	0	no	0	7	0	6.7	123900
21	21	1	0	5	elective surgery	I44.2	IX	Diseases of the circulatory system	0	87	1	0	75	150	33.3	36.5	69	150	80	14	0	15	<0.5 L	2	0	0	0	2	0	0	0	0	0	0	0	0	no	1	0	0	0	0	0	no	0	6	2.2	11	13170
21A	21	0	0	6	medical	F31.4	V	Mental and behavioural disorders	0	42	0	0	87	167	31.2	35.1	78	130	80	18	0	15	<0.5 L	1	0	0	0	0	0	0	0	0	0	0	0	0	no	0	0	0	0	0	0	no	0	0	98.3	13.7	14670
21B	21	0	0	13	medical	I50.0	IX	Diseases of the circulatory system	0	59	1	0	50.3	155	20.9	36	62	130	70	18	0	15	0.5-0.99 L	1	0	0	5	2	0	1	1	0	0	0	0	0	with target organ lesion	0	0	0	0	0	0	no	0	5	21.4	9.9	7120
22	22	1	1	11	medical	F31.2	V	Mental and behavioural disorders	0	31	0	0	74.5	165	27.4	36.6	118	140	80	18	0	15	≥1.0 L	2	0	0	0	2	0	0	0	0	0	0	0	0	no	0	0	0	0	0	0	no	0	0	98.3	14.6	11000
22A	22	0	1	12	medical	I64	IX	Diseases of the circulatory system	0	69	0	0	72	180	22.2	35	65	100	50	18	0	15		1	0	0	60	2	0	1	1	1	0	0	0	0	without target organ lesion	0	0	0	0	0	0	no	0	6	2.2	12.8	5840
22B	22	0	1	10	elective surgery	L97	XII	Diseases of the skin and subcutaneous tissue	0	60	0	0	85	168	30.1	35.9	94	150	90	19	0	15		3	1	0	0	2	0	0	0	1	0	0	0	0	without target organ lesion	0	0	0	0	0	0	no	0	4	53.4	9.1	11850
23	23	1	1	2	elective surgery	Z94.0	XXI	Factors influencing health status and contact with health services	0	36	1	0	74	163	27.9	36.8	68	96	70	18	0	15	0.5-0.99 L	1	0	0	0	2	0	0	0	0	0	0	0	0	no	0	0	0	0	0	0	no	0	0	98.3	12.5	8930
23A	23	0	1	2	elective surgery	M86.2	XIII	Diseases of the musculoskeletal system and connective tissue	0	73	0	0	75	163	28.2	36	59	109	60	16	0	15	0.5-0.99 L	2	0	0	0	2	0	0	0	0	0	0	0	0	no	0	0	0	0	0	0	no	0	3	77.5	10.4	4860
23B	23	0	1	1	elective surgery	I25.0	IX	Diseases of the circulatory system	0	75	1	0	65	165	23.9	35.3	62	110	70	18	0	15	≥1.0 L	1	0	0	0	2	0	0	0	0	0	0	0	0	without target organ lesion	0	0	0	0	0	0	no	0	4	53.4
24	24	1	0	26	medical	E84.0	IV	Endocrine, nutritional and metabolic diseases	0	61	1	0	55	179	17.2	36.3	112	132	96	22	0	14	≥1.0 L	1	1	0	0	2	0	0	0	0	0	0	0	0	without target organ lesion	0	0	0	0	0	0	no	0	3	77.5	12.2	7920
24A	24	0	0	26	elective surgery	T81.3	XIX	Injury, poisoning and certain other consequences of external causes	0	46	0	0				36.6	101	150	80	18	0	15	≥1.0 L	4	1	0	30	2	0	0	1	0	0	0	0	0	with target organ lesion	0	0	0	0	0	0	no	0	3	77.5	11.2	22310
24B	24	0	0	22	elective surgery	I50.0	IX	Diseases of the circulatory system	0	40	0	0	80.7	178	25.5	36.2	89	130	70	24	0	15	0.5-0.99 L	1	0	157.5	0	1	0	1	0	0	0	0	0	0	no	0	0	0	0	0	0	no	0	1	95.9	12.7	5460
25	25	1	1	15	medical	N04.9	XIV	Diseases of the genitourinary system	0	38	0	0	86	169	30.1	35.3	77	136	71	18	0	15	≥1.0 L	2	0	0	0	2	0	0	0	0	0	0	0	0	without target organ lesion	1	0	0	0	0	0	no	0	3	77.5
25A	25	0	1	13	medical	I64	IX	Diseases of the circulatory system	0	69	0	0	74	180	22.8	35.7	62.5	100	70	18	0	15	0.5-0.99 L	1	0	0	45	2	0	1	1	1	0	0	0	0	without target organ lesion	0	0	0	0	0	0	no	0	6	2.2	12.3	5190
25B	25	0	1	19	emmergency surgery	C84.2	II	Neoplasms	0	63	1	0	35	145	16.6	35	101	110	60	18	0	15	≥1.0 L	4	0	0	30	2	0	0	1	0	0	0	0	0	no	0	0	0	1	0	0	no	0	5	21.4	8.8	6730
26	26	1	1	7	medical	I50.0	IX	Diseases of the circulatory system	1	68	1	0	82	159	32.4	37	88	130	70	22	0	13	<0.5 L	2	0	0	0	2	0	1	0	0	0	0	0	0	without target organ lesion	0	0	0	0	0	0	no	0	4	53.4	7.5	10840
26A	26	0	1	6	medical	I35.1	IX	Diseases of the circulatory system	0	63	1		57.7	150	25.6	37.4	90	100	80	19	0	15	<0.5 L	1	0	0	120	2	0	0	0	0	0	0	0	0	without target organ lesion	0	0	0	0	0	0	no	0	3	77.5	11.4
26B	26	0	1	6	elective surgery	I05.0	IX	Diseases of the circulatory system	0	55	1	0	74.9	162	28.5	36.4	69	110	74	18	0	15	<0.5 L	2	1	0	0	2	0	1	0	1	0	0	0	0	no	0	0	0	0	0	0	no	0	3	77.5	14.5
27	27	1	1	19	elective surgery	I24.0	IX	Diseases of the circulatory system	0	60	0	0	54	164	20.1	36.5	78	140	53	20	0	15	<0.5 L	3	0	241.5	40	2	0	0	0	1	0	0	0	0	with target organ lesion	0	0	0	0	0	0	no	0	5	21.4	9.3	6490
27A	27	0	1	24	emmergency surgery	C84.2	II	Neoplasms	0	63	1	0	35	145	16.6	36.4	109	100	60	19	0	15	≥1.0 L	4	1	0	20	2	0	0	1	0	0	0	0	0	no	0	0	0	1	0	0	no	0	5	21.4	8.4	4490
27B	27	0	1	16	elective surgery	K83.0	XI	Diseases of the digestive system	0	41	1	0	75	158	30	36	68	100	60	19	0	15	<0.5 L	4	0	0	60	2	0	0	1	0	0	0	0	0	no	0	0	0	0	0	0	no	0	1	95.9	9.8	7580
28	28	1	1	16	elective surgery	L97	XII	Diseases of the skin and subcutaneous tissue	0	60	0	0	75	169	26.3	36.4	84	140	90	18	0	15	<0.5 L	4	0	94.5	0	2	0	0	0	1	0	0	0	0	without target organ lesion	0	0	0	0	0	0	no	0	4	53.4	9.9	11820
28A	28	0	1	24	emmergency surgery	C84.2	II	Neoplasms	0	63	1	0	35	145	16.6	35	84	140	60	18	0	15	≥1.0 L	4	0	0	20	2	0	0	1	0	0	0	0	0	no	0	0	0	1	0	0	no	0	5	21.4	8.4	4490
28B	28	0	1	16	elective surgery	K83.0	XI	Diseases of the digestive system	0	41	1	0	75	158	30	36	68	100	60	19	0	15	<0.5 L	4	0	0	60	2	0	0	1	0	0	0	0	0	no	0	0	0	0	0	0	no	0	1	95.9	9.8	7580
29	29	1	1	14	medical	A46	I	Certain infectious and parasitic diseases	0	80	1	0	59	150	26.2	35.7	81	158	93	20	0	15	≥1.0 L	2	0	0	30	2	0	0	0	0	0	1	0	0	no	0	0	0	0	0	0	no	0	5	21.4	9.8	4760
29A	29	0	1	13	elective surgery	I05.0	IX	Diseases of the circulatory system	0	55	1	0	74.9	162	28.5	35.6	64	84	57	20	0	15	≥1.0 L	2	1	0	0	2	0	1	0	1	0	0	0	0	no	0	0	0	0	0	0	no	0	3	77.5	13.8	7410
29B	29	0	1	14	medical	K74.6	XI	Diseases of the digestive system	0	81	1	0	62.5	152	27.1	37.1	84	160	90	24	0	15	0.5-0.99 L	1	0	0	0	2	0	1	0	1	0	0	0	0	no	0	0	0	0	0	0	no	0	6	2.2	12.5	3250
30	30	1	1	4	medical	L53.9	XII	Diseases of the skin and subcutaneous tissue	0	72	0	0	59	160	23	36.5	90	130	50	21	0	15	0.5-0.99 L	1	1	0	275	2	0	0	0	0	0	0	0	0	no	0	0	0	0	0	0	no	0	3	77.5	9.4	7350
30A	30	0	1	10	medical	I35.1	IX	Diseases of the circulatory system	0	63	1	0	57.7	150	25.6	37.4	90	100	80	19	0	15	<0.5 L	1	0	0	120	2	0	0	0	0	0	0	0	0	no	0	0	0	0	0	0	no	0	2	90.1	11.7	8820
30B	30	0	1	10	elective surgery	I05.0	IX	Diseases of the circulatory system	0	55	1	0	74.9	162	28.5	36.4	69	110	74	18	0	15	0.5-0.99 L		0	0	0	2	0	1	0	1	0	0	0	0	no	0	0	0	0	0	0	no	0	3	77.5	13.8	7410
31	31	1	0	10	elective surgery	I21.9	IX	Diseases of the circulatory system	0	67	0	0	82.5	175	26.9	34.2	72	100	60	20	0	15	≥1.0 L	1	0	0	20	2	1	0	0	0	0	0	0	0	no	0	0	0	0	0	0	no	0	3	77.5	12.8	9140
31A	31	0	0	13	elective surgery	I05.0	IX	Diseases of the circulatory system	0	55	1	0	74.9	162	28.5	35.6	64	89	57	20	0	15	≥1.0 L	2	0	0	0	2	0	1	0	0	0	0	0	0	no	0	0	0	0	0	0	no	0	2	90.1	13.8	7410
31B	31	0	0	10	elective surgery	I74.3	IX	Diseases of the circulatory system	0	54	1	0	78	160	30.5	36.7	97	150	90	18	0	15	≥1.0 L	4	1	0	0	2	0	0	1	1	0	0	0	0	with target organ lesion	0	0	0	0	0	0	no	0	5	21.4	9.1	7110
32	32	1	0	4	medical	J64	X	Diseases of the respiratory system	1	45	0	0	51.6	156	21.2	34.6	84	104	75	20	0	15	≥1.0 L	4	0	0	0	2	0	0	0	0	0	0	0	0	without target organ lesion	0	0	0	0	0	0	no	0	1	95.9	12	7230
32A	32	0	0	4	medical	K70.3	XI	Diseases of the digestive system	0	51	0	0	97.8	176	31.6	36.4	73	95	64	22	0	15	≥1.0 L	2	0	0	0	2	0	0	0	0	0	0	0	0	no	0	0	0	0	0	0	light	0	2	90.1	10	3220
32B	32	0	0	6	emmergency surgery	I50.0	IX	Diseases of the circulatory system	0	40	0	0	80	178	25.2	35.2	69	123	85	18	0	15	≥1.0 L	2	0	157.5	0	2	0	1	0	0	0	0	0	0	no	0	0	0	0	0	0	no	0	1	95.9	13.8	5280
33	33	1	1	36	medical	I34.0	IX	Diseases of the circulatory system	0	67	1	0	70	160	27.3	36	74	110	70	18	0	15	≥1.0 L	1	0	0	0	2	0	1	0	0	0	0	0	0	without target organ lesion	0	0	0	0	0	0	no	0	4	53.4	11	5180
33A	33	0	1	36	medical	K70.3	XI	Diseases of the digestive system	0	51	0	0	97.8	176	31.6	36.4	73	95	64	22	0	15	≥1.0 L	2	0	0	0	2	0	0	0	0	0	0	0	0	no	0	0	0	0	0	0	light	0	2	90.1
33B	33	0	1	38	emmergency surgery	I50.0	IX	Diseases of the circulatory system	0	40	0	0	80	178	25.2	35.2	69	123	85	18	0	15	≥1.0 L	2	0	157.5	0	2	0	1	0	0	0	0	0	0	no	0	0	0	0	0	0	no	0	1	95.9	13.8	6970
34	34	1	1	13	medical	I50.0	IX	Diseases of the circulatory system	0	63	0	0	78	165	28.7	36.1	79	105	60	20	0	15	0.5-0.99 L	2	0	0	20	2	0	1	0	1	0	0	0	0	without target organ lesion	1	0	0	0	0	0	no	0	7	0	12.2	11360
34A	34	0	1	14	elective surgery	I74.3	IX	Diseases of the circulatory system	0	54	1	0	78	160	30.5	36.7	110	170	100	18	0	15	≥1.0 L	4	1	0	0	2	0	0	1	1	0	0	0	0	with target organ lesion	0	0	0	0	0	0	no	0	5	21.4	8.9	7540
34B	34	0	1	12	emmergency surgery	I20.0	IX	Diseases of the circulatory system	0	54	0	0	63.3	162	24.1	35.7	76	111	87	19	0	15	≥1.0 L	1	0	0	780	2	1	0	0	0	0	0	0	0	no	0	0	0	0	0	0	no	0	2	90.1	11	11790
35	35	1	0	9	medical	I50.1	IX	Diseases of the circulatory system	0	71	0	1	58	180	17.9	35.5	64	90	51	18	0	15	≥1.0 L	1	0	15.75	0	2	0	1	0	0	0	0	0	0	no	0	0	0	0	0	0	no	0	4	53.4	13.2	5000
35A	35	0	0	6	elective surgery	I71.0	IX	Diseases of the circulatory system	0	74	0	0	83	175	27.1	34.6	65	107	68	17	0	15	≥1.0 L	2	1	0	11	2	0	0	0	0	0	0	0	0	no	0	0	0	0	0	0	no	0	3	77.5	14.2	8240
35B	35	0	0	12	emmergency surgery	I20.0	IX	Diseases of the circulatory system	0	54	0	0	63.3	162	24.1	35.7	76	111	87	19	0	15	≥1.0 L	1	0	0	780	2	1	0	0	0	0	0	0	0	no	0	0	0	0	0	0	no	0	2	90.1	11	11790
36	36	1	0	14	emmergency surgery	I20.9	IX	Diseases of the circulatory system	0	54	0	0	95	178	30	35.9	93	90	60	20	0	15	≥1.0 L	1	0	15.75	30	2	1	0	0	0	0	0	0	0	no	0	0	0	0	0	0	no	0	2	90.1	12.4	9760
36A	36	0	0	15	elective surgery	I74.3	IX	Diseases of the circulatory system	0	54	1	0	78	160	30.5	36.8	104	140	81	18	0	15		4	1	0	0	2	0	0	1	1	0	0	0	0	with target organ lesion	0	0	0	0	0	0	no	0	5	21.4	8.9	7540
36B	36	0	0	18	elective surgery	I05.0	IX	Diseases of the circulatory system	0	55	1	0	74.9	162	28.5	36.4	69	110	74	18	0	15	<0.5 L	2	1	0	0	2	0	1	0	1	0	0	0	0	no	0	0	0	0	0	0	no	0	3	77.5	13.8	7060
37	37	1	0	6	emmergency surgery	I70.2	IX	Diseases of the circulatory system	0	83	1	0		155	0	35.8	91	130	70	18	0	15	0.5-0.99 L	6	0	0	0	2	1	0	1	0	0	0	0	0	no	1	0	0	0	0	0	no	0	8	0	12.2	10610
37A	37	0	0	7	medical	C23	II	Neoplasms	1	66	1	1	60	158	24	35.8	83	130	80	18	0	15	≥1.0 L	1	0	0	0	2	0	0	0	0	0	0	0	0	no	0	0	0	0	0	0	no	0	2	90.1	9.4	8080
37B	37	0	0	4	emmergency surgery	C15.5	II	Neoplasms	0	67	0	0	62	163	23.3	35.4	87	130	75	17	0	15		1	0	0	0	2	0	0	0	0	0	0	0	0	no	0	0	0	0	1	0	no	0	4	53.4	12.1	10230
38	38	1	1	8	medical	J90	X	Diseases of the respiratory system	1	57	1	0	85	157	34.5	36	96	100	70	22	0	15	≥1.0 L	1	0	0	35	2	0	1	0	0	0	0	0	0	no	0	0	0	0	0	0	no	0	2	90.1	15.4	6440
38A	38	0	1	9	medical	R17	XVIII	Symptoms, signs and abnormal clinical and laboratory findings, not elsewhere classified	0	25	0	0	55	173	18.4	34	69	110	85	17	0	15	≥1.0 L		1	0	8	2	0	0	0	0	0	0	0	0	no	0	0	0	0	0	0	light	0	1	95.9	12.3	8470
38B	38	0	1	7	medical	C23	II	Neoplasms	1	66	1	1	60	158	24	35.8	83	130	80	18	0	15	≥1.0 L	1	0	0	0	2	0	0	0	0	0	0	0	0	no	0	0	0	0	1	0	no	0	4	53.4	9.4	8080
39	39	1	1	25	elective surgery	I05.0	IX	Diseases of the circulatory system	0	55	1	0	76.9	162	29.3	35.8	94	90	60	20	0	15	≥1.0 L	1	0	0	0	2	0	1	0	1	0	0	0	0	no	0	0	0	0	0	0	no	0	3	77.5	11.7	9710
39A	39	0	1	28	medical	J15.0	X	Diseases of the respiratory system	0	74	1	0	80	164	29.7	36.4	66	140	80	20	0	15	0.5-0.99 L	2	0	0	40	2	0	0	0	1	0	0	0	0	without target organ lesion	0	1	0	0	0	0	no	0	7	0	11.9	14440
39B	39	0	1	30	elective surgery	D10.3	II	Neoplasms	0	31	0	0	65	160	25.4	36.9	98	120	80	17	0	15	≥1.0 L	1	0	0	0	2	0	0		0	0	0	0	0	no	0	0	0	0	1	0	no	0	2	90.1	13	6240
40	40	1	1	21	medical	I27.8	IX	Diseases of the circulatory system	0	52	1	0	53.7	152	23.2	36.4	75	86	59	20	0	15	≥1.0 L	1	1	0	0	2	0	1	0	0	0	0	0	0	no	0	0	0	0	0	0	no	0	2	90.1	12.2	10270
40A	40	0	1	28	medical	J15.0	X	Diseases of the respiratory system	0	74	1	0	80	164	29.7	36.4	66	140	80	20	0	15	0.5-0.99 L	2	0	0	40	2	0	0	0	1	0	0	0	0	without target organ lesion	0	1	0	0	0	0	no	0	7	0	11.9	14440
40B	40	0	1	30	elective surgery	D10.3	II	Neoplasms	0	31	0	0	65	160	25.4	36.9	98	120	80	17	0	15	≥1.0 L	1	0	0	0	2	0	0		0	0	0	0	0	no	0	0	0	0	1	0	no	0	2	90.1	13	6240
41	41	1	1	12	medical	I05.9	IX	Diseases of the circulatory system	0	49	0	0	63.8	177	20.4	36	51	110	60	19	0	15	≥1.0 L	2	0	0	0	2	0	1	0	0	0	0	0	0	no	0	0	0	0	0	0	no	0	1	95.9	12.2	4530
41A	41	0	1	2	elective surgery	I20.1	IX	Diseases of the circulatory system	1	84	0	0	66	160	25.8	36.6	55	120	90	17	0	15	≥1.0 L	1	0	0	60	2	0	1	0	0	0	0	0	0	without target organ lesion	0	0	0	0	0	0	no	0	6	2.2	12.4	10880
41B	41	0	1	3	elective surgery	I21.0	IX	Diseases of the circulatory system	0	58	1	1	41.8	145	19.9	35.1	77	120	80	18	0	15	0.5-0.99 L	4	0	0	0	2	1	0	0	0	0	0	0	0	without target organ lesion	1	0	0	0	0	0	no	0	5	21.4
42	42	1	1	32	medical	G04.9	VI	Diseases of the nervous system	0	75	1	0	74	172	25	36.7	80	120	80	24	0	15	≥1.0 L	1	0	0	0	2	0	0	0	0	0	0	0	0	no	0	0	0	0	0	0	no	0	3	77.5	10.8	10140
42A	42	0	1	28	medical	J15.0	X	Diseases of the respiratory system	0	74	1	0	80	164	29.7	36.4	66	140	80	20	0	15	0.5-0.99 L	2	0	0	40	2	0	0	0	1	0	0	0	0	without target organ lesion	0	0	0	0	0	0	no	0	5	21.4	11.9	14440
42B	42	0	1	30	elective surgery	D10.3	II	Neoplasms	0	31	0	0	65	160	25.4	36.9	98	120	80	17	0	15	≥1.0 L	1	0	0	0	2	0	0	0	0	0	0	0	0	no	0	0	0	0	1	0	no	0	2	90.1	13	6240
43	43	1	1	17	medical	I71.0	IX	Diseases of the circulatory system	0	74	0	0	79	175	25.8	35.5	47	106	61	20	0	15	≥1.0 L	3	1	0	30	2	0	0	0	0	0	0	0	0	no	0	0	0	0	0	0	light	0	4	53.4
43A	43	0	1	20	elective surgery	C64	II	Neoplasms	0	63	0	0	76.2	175	24.9	36	76	140	80	18	0	15	≥1.0 L	1	0	0	0	2	1	1	0	0	0	0	0	0	no	1	0	0	0	1	0	no	0	8	0	10.3	8560
43B	43	0	1	22	medical	I26.9	IX	Diseases of the circulatory system	1	76	0	0	70	166	25.4	37.5	72	133	51	32	1	3	0.5-0.99 L	2	0	0	35	2	1	0	0	0	0	0	0	0	no	0	0	0	0	0	0	no	0	4	53.4	13.6	9030
44	44	1	1	7	elective surgery	I21.0	IX	Diseases of the circulatory system	0	58	1	1	41.8	145	19.9	35.1	70	100	50	20	0	15	0.5-0.99 L	4	0	0	0	2	1	0	0	0	0	0	0	0	without target organ lesion	1	0	0	0	0	0	no	0	5	21.4
44A	44	0	1	11	elective surgery	I20.9	IX	Diseases of the circulatory system	0	71	1	0	60.6	175	19.8	35.1	55	110	60	18	0	15	≥1.0 L	2	0	0	61	2	1	1	0	0	0	0	0	0	no	0	0	0	0	0	0	no	0	5	21.4	13.2	8210
44B	44	0	1	6	elective surgery	I50.0	IX	Diseases of the circulatory system	0	50	1	0	52.8	162	20.1	35	77	110	70	20	0	15	≥1.0 L	1	0	0	0	2	0	1	0	0	0	0	0	0	no	0	0	0	0	0	0	no	0	2	90.1	12.1	7570
45	45	1	0	11	medical	I21.9	IX	Diseases of the circulatory system	0	58	0	0	62	165	22.8	35	54	120	80	19	0	15	≥1.0 L	1	0	0	45	2	1	0	0	0	0	0	0	0	no	0	0	0	0	0	0	no	0	2	90.1
45A	45	0	0	12	elective surgery	I20.9	IX	Diseases of the circulatory system	0	71	1	0	60.6	175	19.8	36.2	80	100	50	19	0	15	≥1.0 L	2	0	0	61	2	1	1	0	0	0	0	0	0	no	0	0	0	0	0	0	no	0	5	21.4
45B	45	0	0	7	elective surgery	I50.0	IX	Diseases of the circulatory system	0	50	1	0	52.8	162	20.1	36.5	84	110	70	18	0	15	≥1.0 L	1	0	0	0	2	0	1	0	0	0	0	0	0	no	0	0	0	0	0	0	no	0	2	90.1	12.1	7570
46	46	1	1	13	medical	N04.8	XIV	Diseases of the genitourinary system	0	42	1	0	64	140	32.7	36.4	82	130	60	18	0	15	≥1.0 L	1	0	0	1	2	0	1	0	0	0	0	0	0	with target organ lesion	1	0	0	0	0	0	no	0	5	21.4	8.1	8360
46A	46	0	1	8	medical	I50.0	IX	Diseases of the circulatory system	1	67	0	0	71.3	176	23	35.9	76	80	50	19	0	15	<0.5 L	1	0	0	0	2	1	1	0	0	0	0	0	0	without target organ lesion	0	0	0	0	0	0	no	0	5	21.4
46B	46	0	1	8	elective surgery	I50.0	IX	Diseases of the circulatory system	0	50	1	0	52.8	165	19.4	36.6	64	100	60	18	0	15	<0.5 L	1	0	0	0	2	0	1	0	0	0	0	0	0	no	0	0	0	0	0	0	no	0	2	90.1	13.5	6680
47	47	1	0	7	medical	J90	X	Diseases of the respiratory system	0	34	1	0	57	155	23.7	35.7	100	80	60	24	0	15	≥1.0 L	1	0	0	0	2	0	0	0	0	0	0	0	0	without target organ lesion	0	0	0	0	0	0	no	0	1	95.9	10.4	10700
47A	47	0	0	4	medical	M05.2	XIII	Diseases of the musculoskeletal system and connective tissue	0	54	0	0	53.8	171	18.4	35	88	130	80	17	0	15	≥1.0 L	1	0	0	5	2	0	0	0	0	0	0	0	0	no	0	0	0	0	0	0	no	0	1	95.9	14.5	3070
47B	47	0	0	9	medical	K70.3	XI	Diseases of the digestive system	0	49	1	0	81.7	175	26.7	34.6	88	111	78	20	0	15	<0.5 L	1	0	0	0	2	0	0	0	0	0	0	0	0	no	1	0	0	0	0	0	moderate	0	5	21.4	9	8590
48	48	1	1	26	medical	G21.9	VI	Diseases of the nervous system	0	26	1	0	60	162	22.9	36.9	82	120	70	20	0	15	≥1.0 L	1	0	0	0	2	0	0	0	0	0	0	0	0	no	0	0	0	0	0	0	no	0	0	98.3	13.6	5120
48A	48	0	1	26	elective surgery	C23	II	Neoplasms	1	66	1	0	60	152	26	36.4	88	100	90	18	0	15	≥1.0 L	4	0	0	30	2	0	0	0	0	0	0	0	0	without target organ lesion	0	0	0	0	1	0	no	0	5	21.4	10.7	18350
48B	48	0	1	30	emmergency surgery	C25.4	II	Neoplasms	0	55	1	0	107	160	41.8	37	83	120	83	24	0	15	≥1.0 L	1	0	0	0	2	0	0	0	0	0	0	0	0	no	0	0	0	0	1	0	no	0	3	77.5	12.5	7220
49	49	1	0	8	medical	N18.0	XIV	Diseases of the genitourinary system	0	66	1	1	46	153	19.7	36.7	57	104	40	22	0	15	<0.5 L	2	0	0	0	2	1	0	0	0	0	0	0	0	with target organ lesion	1	0	0	0	0	0	no	0	7	0	10.9	10500
49A	49	0	0	8	elective surgery	N13.3	XIV	Diseases of the genitourinary system	0	42	0	0	53	175	17.3	36	85	120	80	20	0	15	≥1.0 L	2	0	0	90	2	0	0	0	0	0	0	0	0	no	0	0	0	0	0	0	no	0	0	98.3	14.8	15840
49B	49	0	0	8	medical	N18.0	XIV	Diseases of the genitourinary system	1	28	0	0	86	177	27.5	36.7	95	121	88	20	0	15	0.5-0.99 L	3	0	0	0	1	0	0	0	0	0	0	0	0	no	1	0	0	0	0	0	no	0	2	90.1	9.2	6100
50	50	1	1	5	elective surgery	J95.5	X	Diseases of the respiratory system	0	54	0	0	65	169	22.8	35.6	92	100	60	22	0	15	<0.5 L	2	0	0	0	2	0	0	0	0	0	0	0	0	no	0	0	0	0	0	0	no	0	1	95.9	11.5	8040
50A	50	0	1	6	elective surgery	N13.3	XIV	Diseases of the genitourinary system	0	42	0	0	53	175	17.3	36.5	83	135	85	19	0	15	0.5-0.99 L	2	0	0	90	2	0	0	0	0	0	0	0	0	no	1	0	0	0	0	0	no	0	2	90.1	14.8	15840
50B	50	0	1	6	medical	N18.0	XIV	Diseases of the genitourinary system	1	28	0	0	86	177	27.5	36.7	95	121	88	20	0	15	0.5-0.99 L	3	0	0	0	1	0	0	0	0	0	0	0	0	no	1	0	0	0	0	0	no	0	2	90.1	7.1	17250
51	51	1	1	8	medical	T87.4	XIX	Injury, poisoning and certain other consequences of external causes	0	64	0	0	70	165	25.7	34.4	61	180	60	22	0	14	≥1.0 L	1	0	0	0	2	0	0	0	0	0	0	0	0	with target organ lesion	1	0	0	0	0	0	no	0	6	2.2	9.4	8450
51A	51	0	1	8	elective surgery	N13.3	XIV	Diseases of the genitourinary system	0	42	0	0	53	175	17.3	36	83	120	80	20	0	15	≥1.0 L	2	0	0	90	2	0	0	0	0	0	0	0	0	no	1	0	0	0	0	0	no	0	2	90.1	14.8	15840
51B	51	0	1	8	medical	N18.0	XIV	Diseases of the genitourinary system	1	28	0	0	86	177	27.5	36.2	81	130	80	19	0	15	0.5-0.99 L	3	0	0	0	1	0	0	0	0	0	0	0	0	no	1	0	0	0	0	0	no	0	2	90.1	7.1	17250
52	52	1	0	19	medical	N18.9	XIV	Diseases of the genitourinary system	0	29	1	0	83.2	155	34.6	36.2	107	133	92	18	0	15	<0.5 L	1	0	0	0	2	0	0	0	0	0	0	1	0	no	1	0	0	0	0	0	no	0	3	77.5	8.5	10420
52A	52	0	0	20	medical	I20.9	IX	Diseases of the circulatory system	0	53	0	0	74	164	27.5	35.3	62	110	80	14	0	15	0.5-0.99 L	2	0	0	0	2	0	1	0	0	0	0	0	0	without target organ lesion	0	0	0	0	0	0	no	0	3	77.5	14.4	6930
52B	52	0	0	20	medical	I50.0	IX	Diseases of the circulatory system	1	67	0	0	71.3	176	23	35.9	80	100	70	19	0	15	<0.5 L	1	0	0	0	2	1	1	0	0	0	0	0	0	without target organ lesion	0	0	0	0	0	0	no	0	5	21.4	10.2	7680
53	53	1	1	4	elective surgery	Z93.3	XXI	Factors influencing health status and contact with health services	0	21	0	0	66	166	24	36.9	96	120	80	19	0	15	≥1.0 L	1	0	0	10	2	0	0	0	0	0	0	0	0	no	0	0	0	0	0	0	no	0	0	98.3	14.8	8070
53A	53	0	1	5	medical	N18.0	XIV	Diseases of the genitourinary system	0	63	1	0	86	184	25.4	35.8	52	117	69	18	0	15	≥1.0 L	1	1	0	30	2	0	0	0	0	0	0	0	0	without target organ lesion	1	0	0	0	0	0	no	0	5	21.4
53B	53	0	1	7	medical	N19	XIV	Diseases of the genitourinary system	0	75	0	0	64	168	22.7	36.3	68	133	56	16	0	13	<0.5 L	1	0	0	0	2	0	0	0	0	0	0	0	0	without target organ lesion	1	0	0	0	0	0	no	0	6	2.2	10	6390
54	54	1	1	4	elective surgery	D37.6	II	Neoplasms	0	38	1	0	63	164	23.4	36.9	61	130	70	20	0	15	≥1.0 L	1	1	0	3	2	0	0	0	0	0	0	0	0	no	0	0	0	0	1	0	no	0	2	90.1	9.4	7500
54A	54	0	1	5	medical	N18.0	XIV	Diseases of the genitourinary system	0	63	1	0	86	184	25.4	35.5	49	130	80	60	0	15	≥1.0 L	1	1	0	30	2	0	0	0	0	0	0	0	0	without target organ lesion	1	0	0	0	0	0	no	0	5	21.4	12.9	6670
54B	54	0	1	7	medical	N19	XIV	Diseases of the genitourinary system	0	40	0	0	64	168	22.7	36.8	90	220	120	18	0	13	<0.5 L	1	0	0	0	2	0	0	0	0	0	0	0	0	without target organ lesion	1	0	0	0	0	0	no	0	3	77.5	9.3	6110
55	55	1	0	6	emmergency surgery	I21.1	IX	Diseases of the circulatory system	0	85	1	0	63.2	158	25.3	36.6	92	110	70	20	0	15	<0.5 L	1	0	63	20	2	1	0	0	0	0	0	0	0	no	0	0	0	0	0	0	no	0	5	21.4	8.7	7040
55A	55	0	0	8	medical	N19	XIV	Diseases of the genitourinary system	0	75	0	0	64	168	22.7	36.4	70	140	70	19	0	16	0.5-0.99 L	1	0	0	0	2	0	0	0	0	0	0	0	0	without target organ lesion	1	0	0	0	0	0	no	0	6	2.2	10	5390
55B	55	0	0	6	medical	N18.0	XIV	Diseases of the genitourinary system	0	63	1	0	86	184	25.4	35.8	52	117	69	18	0	15	≥1.0 L	1	1	0	30	2	0	0	0	0	0	0	0	0	no	1	0	0	0	0	0	no	0	4	53.4
56	56	1	0	8	elective surgery	I20.9	IX	Diseases of the circulatory system	0	54	0	0	97.6	164	36.3	36.2	82	90	63	22	0	15	≥1.0 L	4	1	0	0	2	0	0	0	0	0	0	0	0	no	0	0	0	0	0	0	no	0	1	95.9	12.7	5130
56A	56	0	0	8	medical	N19	XIV	Diseases of the genitourinary system	0	75	0	0	64	168	22.7	36.4	70	140	70	19	0	16	0.5-0.99 L	1	0	0	0	2	0	0	0	0	0	0	0	0	without target organ lesion	1	0	0	0	0	0	no	0	6	2.2	10	5390
56B	56	0	0	6	medical	N18.0	XIV	Diseases of the genitourinary system	0	63	1	0	86	184	25.4	35.8	52	117	69	18	0	15	≥1.0 L	1	1	0	30	2	0	0	0	0	0	0	0	0	without target organ lesion	1	0	0	0	0	0	no	0	5	21.4
57	57	1	1	9	medical	N18.0	XIV	Diseases of the genitourinary system	0	63	1	0	86	184	25.4	35.4	46	130	60	20	0	15	≥1.0 L	1	0	0	30	2	0	0	0	0	0	0	0	0	without target organ lesion	1	0	0	0	0	0	no	0	5	21.4	12.9	6970
57A	57	0	1	11	medical	N19	XIV	Diseases of the genitourinary system	0	75	0	0	64	168	22.7	36.3	68	133	56	16	0	13	<0.5 L	1	0	0	0	2	0	0	0	0	0	0	0	0	without target organ lesion	1	0	0	0	0	0	no	0	6	2.2	10	5390
57B	57	0	1	10	medical	N20.0	XIV	Diseases of the genitourinary system	0	50	1	0	75	154	31.6	36.7	77	110	60	16	0	15	≥1.0 L	3	0	0	1	2	0	0	0	0	0	0	0	0	no	1	0	0	0	0	0	no	0	3	77.5	9.3	6050
58	58	1	1	24	medical	I46.0	IX	Diseases of the circulatory system	0	76	1	0	74.4	173	24.9	35	57	136	60	20	0	15	≥1.0 L	1	1	0	15	2	0	0	0	0	0	0	0	0	without target organ lesion	1	0	0	0	0	0	no	0	6	2.2	10.4	4270
58A	58	0	1	24	medical	I20.9	IX	Diseases of the circulatory system	0	53	0	0	74	164	27.5	35.3	62	110	80	14	0	15	0.5-0.99 L	2	0	0	0	2	0	1	0	0	0	0	0	0	without target organ lesion	0	0	0	0	0	0	no	0	3	77.5	13.7	8010
58B	58	0	1	24	medical	I50.0	IX	Diseases of the circulatory system	1	67	0	0	71.3	173	23.8	37	80	100	70	19	0	13	≥1.0 L	1	0	0	0	2	1	1	0	0	0	0	0	0	without target organ lesion	0	0	0	0	0	0	no	0	5	21.4	10.6	6500
59	59	1	1	5	emmergency surgery	I21.0	IX	Diseases of the circulatory system	0	53	0	0	64	133	36.2	36.5	72	120	70	19	0	15	0.5-0.99 L	2	1	0	43	2	1	0	0	0	0	0	0	0	with target organ lesion	1	0	0	0	0	0	no	0	6	2.2	10.9	8290
59A	59	0	1	3	medical	I21.1	IX	Diseases of the circulatory system	0	59	0	0	81	171	27.7	36.5	68	110	73	19	0	16	≥1.0 L	0	0	0	0	2	1	0	0	0	0	0	0	0	no	0	0	0	0	0	0	no	0	2	90.1	12.3	9120
59B	59	0	1	5	medical	I35.0	IX	Diseases of the circulatory system	0	47	1	0	77	155	32	36	77	110	64	18	0	16	≥1.0 L	4	0	0	0	2	0	1	0	0	0	0	0	0	no	0	0	0	0	0	0	no	0	1	95.9	14.2	9330
60	60	1	1	3	elective surgery	J96.0	X	Diseases of the respiratory system	0	56	0	0	61	160	23.8	37.2	99	160	80	26	0	16	0.5-0.99 L	1	0	0	30	2	0	0	0	0	0	0	0	0	without target organ lesion	0	0	0	0	0	0	no	0	2	90.1
60A	60	0	1	4	medical	I35.0	IX	Diseases of the circulatory system	0	47	1	0	77	155	32	36	77	110	64	18	0	16	≥1.0 L	4	0	0	0	2	0	1	0	0	0	0	0	0	no	0	0	0	0	0	0	no	0	1	95.9	13.2	7860
60B	60	0	1	2	medical	I21.1	IX	Diseases of the circulatory system	0	59	0	0	81	171	27.7	36.5	68	110	73	19	0	16	≥1.0 L	0	0	0	0	2	1	0	0	0	0	0	0	0	no	0	0	0	0	0	0	no	0	2	90.1	12.3	9120
61	61	1	0	30	medical	I50.0	IX	Diseases of the circulatory system	1	67	0	0	71.3	176	23	36	72	80	50	18	0	15	0.5-0.99 L	1	0	0	0	2	1	1	0	0	0	0	0	0	without target organ lesion	0	0	0	0	0	0	no	0	5	21.4	10	7160
61A	61	0	0	29	medical	K70.3	XI	Diseases of the digestive system	0	49	1	0	81.7	175	26.7	36	110	90	70	20	0	15	<0.5 L	1	0	0	0	2	0	0	0	0	0	0	0	0	no	1	0	0	0	0	0	light	0	3	77.5	9.5	12630
61B	61	0	0	25	elective surgery	R10.0	XVIII	Symptoms, signs and abnormal clinical and laboratory findings, not elsewhere classified	0	44	1	0	96	165	35.3	37.9	95	130	90	20	0	15	≥1.0 L	1	0	0	0	2	0	0	0	0	0	0	0	0	no	0	0	0	0	0	0	no	0	0	98.3	9.3	10890
62	62	1	1	23	medical	I21.0	IX	Diseases of the circulatory system	1	67	1	0	100	165	36.7	37	69	100	60	20	0	15	<0.5 L	1	0	0	0	2	1	0	0	0	0	0	0	0	with target organ lesion	1	0	0	0	0	0	no	0	7	0	11	12730
62A	62	0	1	29	medical	K70.3	XI	Diseases of the digestive system	0	49	1	0	81.7	175	26.7	36	110	90	70	20	0	15	<0.5 L	1	0	0	0	2	0	0	0	0	0	0	0	0	no	1	0	0	0	0	0	light	0	3	77.5	9.5	12630
62B	62	0	1	25	elective surgery	R10.0	XVIII	Symptoms, signs and abnormal clinical and laboratory findings, not elsewhere classified	0	44	1	0	96	165	35.3	37.9	95	130	90	20	0	15	≥1.0 L	1	0	0	0	2	0	0	0	0	0	0	0	0	no	0	0	0	0	0	0	no	0	0	98.3	9.3	10890
63	63	1	1	2	medical	I27.0	IX	Diseases of the circulatory system	0	77	1	0	112	152	48.5	35.2	64	121	78	18	0	15	≥1.0 L	1	1	0	0	2	0	0	1	0	0	0	0	0	without target organ lesion	0	0	0	0	0	0	no	0	5	21.4	12.9	5520
63A	63	0	1	1	elective surgery	I70.2	IX	Diseases of the circulatory system	0	71	0	0	64	165	23.5	36	88	100	70	16	0	15	0.5-0.99 L	1	0	0	55	2	0	0	1	0	0	0	0	0	no	1	0	0	0	0	0	no	0	6	2.2	9.5	28360
63B	63	0	1	2	elective surgery	I20.0	IX	Diseases of the circulatory system	0	75	0	0	64.2	159	25.4	35.6	61	160	70	20	0	15	≥1.0 L	2	0	0	46	2	0	0	0	1	0	0	0	0	no	0	0	0	0	0	0	no	0	4	53.4
64	64	1	1	6	elective surgery	C48.0	II	Neoplasms	0	29	0	0	121	187	34.6	35.8	84	120	80	17	0	15	<0.5 L	2	0	0	22.5	2	0	0	0	0	0	0	0	0	no	0	0	0	0	0	0	no	0	0	98.3	10.3	7350
64A	64	0	1	5	medical	N39.0	XIV	Diseases of the genitourinary system	0	36	1	0	53.7	161	20.7	35.2	68	113	72	20	0	15	<0.5 L	2	1	0	10	2	0	0	0	0	0	0	0	0	no	0	0	0	0	0	0	no	0	0	98.3	10.2	5600
64B	64	0	1	4	medical	Q61.3	XVII	Congenital malformations, deformations and chromosomal abnormalities	0	37	0	0	85	166	30.8	37	94	130	90	17	0	15	<0.5 L	2	0	0	0	2	0	0	0	0	0	0	0	0	no	1	0	0	0	0	0	no	0	2	90.1	7.4	9260
65	65	1	0	4	medical	I50.0	IX	Diseases of the circulatory system	0	72	1	0	145.5	164	54.1	36	80	100	72	20	0	15	≥1.0 L	1	0	0	0	2	0	1	0	0	0	0	0	0	no	1	0	0	0	0	0	no	0	6	2.2
65A	65	0	0	5	medical	N39.0	XIV	Diseases of the genitourinary system	0	36	1	0	53.7	161	20.7	36	74	110	70	18	0	15	≥1.0 L	2	1	0	10	2	0	0	0	0	0	0	0	0	no	0	0	0	0	0	0	no	0	0	98.3	11.2	6390
65B	65	0	0	4	medical	Q61.3	XVII	Congenital malformations, deformations and chromosomal abnormalities	0	37	0	0	85	166	30.8	36.7	96	145	98	18	0	15	<0.5 L	2	0	0	0	2	0	0	0	0	0	0	0	0	no	1	0	0	0	0	0	no	0	2	90.1	7.9	7290
66	66	1	1	9	medical	N39.0	XIV	Diseases of the genitourinary system	0	75	0	0	72	170	24.9	36.7	74	110	60	18	0	15	≥1.0 L	1	0	126	0	2	0	0	0	0	0	0	0	0	no	0	0	0	1	0	0	no	0	5	21.4	10.1
66A	66	0	1	14	medical	Q61.3	XVII	Congenital malformations, deformations and chromosomal abnormalities	0	37	0	0	85	166	30.8	36	74	140	90	17	0	15	<0.5 L	2	0	0	0	2	0	0	0	0	0	0	0	0	no	1	0	0	0	0	0	no	0	2	90.1	7.8	5310
66B	66	0	1	7	medical	A52.7	I	Certain infectious and parasitic diseases	0	32	0	0	98	188	27.7	36		120	80	20	0	15	0.5-0.99 L	1	0	0	0	2	0	0	0	0	0	0	0	0	no	0	0	0	0	0	0	no	0	0	98.3	13.9	7100
67	67	1	1	15	elective surgery	J15.7	X	Diseases of the respiratory system	0	79	0	0	67	165	24.6	35.6	65	90	50	20	0	14	≥1.0 L	1	0	0	0	2	0	1	0	0	0	0	0	0	no	0	0	0	0	0	0	no	0	4	53.4	11.4	4290
67A	67	0	1	19	elective surgery	I70.2	IX	Diseases of the circulatory system	0	71	0	0	64	165	23.5	36	88	100	70	16	0	15	0.5-0.99 L	1	0	0	55	2	0	0	1	0	0	0	0	0	no	1	0	0	0	0	0	no	0	6	2.2	9.5	13520
67B	67	0	1	20	elective surgery	I20.0	IX	Diseases of the circulatory system	0	75	0	0	64.2	159	25.4	35.6	61	160	70	20	0	15	≥1.0 L	2	0	0	46	2	0	0	1	1	0	0	0	0	without target organ lesion	0	0	0	0	0	0	no	0	6	2.2	12.7	13810
68	68	1	0	38	medical	I64	IX	Diseases of the circulatory system	1	92	1	0	88	159	34.8	37	87	130	70	24	1	15	0.5-0.99 L	1	0	0	0	2	0	0	0	1	0	0	0	0	without target organ lesion	0	0	0	0	0	0	no	0	7	0
68A	68	0	0	35	elective surgery	D33.0	II	Neoplasms	0	44	1	0	60	159	23.7	35.3	76	126	86	18	0	11	≥1.0 L	3	1	0	0	3	0	0	0	0	0	0	0	0	no	0	0	0	0	1	0	no	0	2	90.1	11	10060
68B	68	0	0	43	elective surgery	J91	X	Diseases of the respiratory system	0	79	0	0	60	165	22	37.8	97	150	60	17	0	15	≥1.0 L	2	0	0	0	2	0	0	0	0	0	0	0	0	no	0	0	0	0	0	0	no	0	3	77.5	12.8	10250
69	69	1	1	1	medical	M32.1	XIII	Diseases of the musculoskeletal system and connective tissue	0	19	1	0	49	165	18	37.2	77	135	82	18	0	15	≥1.0 L	1	1	0	0	2	0	0	0	0	0	0	1	0	no	0	0	0	0	0	0	no	0	1	95.9	8.3	6380
69A	69	0	1	1	medical	C64	II	Neoplasms	1	47	1	0	59	160	23	35.9	90	151	97	28	0	15	0.5-0.99 L	2	0	0	58	2	0	0	0	0	0	0	0	0	no	0	0	0	0	1	0	no	0	2	90.1	10.9	16740
69B	69	0	1	0	elective surgery	N20.0	XIV	Diseases of the genitourinary system	0	45	1	0	61	156	25.1	36.6	75	145	75	20	0	15	≥1.0 L	1	0	0	0	2	0	0	0	0	0	0	0	0	no	0	0	0	0	0	0	no	0	0	98.3	11.7
70	70	1	1	4	medical	M35.2	XIII	Diseases of the musculoskeletal system and connective tissue	0	41	0	0	55	166	20	36.5	65	122	87	18	0	15	≥1.0 L	2	1	16	0	2	0	0	0	0	0	0	0	0	no	0	0	0	0	0	0	no	0	0	98.3	13.6	11830
70A	70	0	1	7	medical	A52.7	I	Certain infectious and parasitic diseases	0	32	0	0	98	188	27.7	36	69	120	59	17	0	15	≥1.0 L	1	0	0	0	2	0	0	0	0	0	0	0	0	no	0	0	0	0	0	0	no	0	0	98.3	13.9	7100
70B	70	0	1	3	elective surgery	I85.0	IX	Diseases of the circulatory system	0	23	0	0	44	150	19.6	35.8	73	71	53	20	0	15	≥1.0 L	2	0	0	0	2	0	0	0	0	0	0	0	0	no	0	0	0	0	0	0	no	0	0	98.3	11.5	3130
71	71	1	1	10	elective surgery	G91.3	VI	Diseases of the nervous system	0	22	0	0	65	176	21	35.8	55	100	60	16	0	15	<0.5 L	2	0	15.75	0	2	0	0	0	0	0	0	0	0	no	0	0	0	0	0	0	no	0	0	98.3	11.7	10990
71A	71	0	1	10	elective surgery	I85.0	IX	Diseases of the circulatory system	0	23	0	0	44	150	19.6	36.6	60	90	70	20	0	15	≥1.0 L	2	0	0	0	2	0	0	0	0	0	0	0	0	no	0	0	0	0	0	0	no	0	0	98.3	11.3	2920
71B	71	0	1	13	medical	M32.1	XIII	Diseases of the musculoskeletal system and connective tissue	0	34	1	0	53.5	155	22.3	35.6	90	110	70	19	0	15	<0.5 L	3	0	0	0	2	0	0	0	0	0	0	1	0	no	1	0	0	0	0	0	no	0	3	77.5	8.6	13700
72	72	1	1	9	medical	J15.8	X	Diseases of the respiratory system	0	87	1	0	37	151	16.2	36.5	68	120	70	16	0	15	≥1.0 L	2	1	0	0	2	0	0	0	0	0	0	0	0	no	1	0	0	0	0	0	no	0	6	2.2	10.3	5120
72A	72	0	1	13	medical	M32.1	XIII	Diseases of the musculoskeletal system and connective tissue	0	34	1	0	53.5	155	22.3	35.6	90	110	70	19	0	15	<0.5 L	3	0	0	0	2	0	0	0	0	0	0	1	0	no	1	0	0	0	0	0	no	0	3	77.5	8.6	13700
72B	72	0	1	10	elective surgery	I85.0	IX	Diseases of the circulatory system	0	23	0	0	44	150	19.6	36.6	60	90	70	20	0	15	≥1.0 L	2	0	0	0	2	0	0	0	0	0	0	0	0	no	0	0	0	0	0	0	no	0	0	98.3	11.3	2920
73	73	1	0	10	medical	G61.9	VI	Diseases of the nervous system	0	47	0	0	91	170	31.5	36.5	72	103	65	18	0	15	0.5-0.99 L	1	0	0	0	2	0	0	0	0	0	0	0	0	without target organ lesion	0	0	0	0	0	0	no	0	1	95.9	11.8	6740
73A	73	0	0	12	elective surgery	I85.0	IX	Diseases of the circulatory system	0	23	0	0	44	150	19.6	36.6	60	90	70	20	0	15	≥1.0 L	2	0	0	0	2	0	0	0	0	0	0	0	0	no	0	0	0	0	0	0	no	0	0	98.3	11.3	2920
73B	73	0	0	11	medical	G11.1	VI	Diseases of the nervous system	0	18	1	0	49	166	17.8	36	76	118	79	18	0	15	≥1.0 L	1	0	0	0	2	0	0	0	0	0	0	0	0	no	0	0	0	0	0	0	no	0	0	98.3	13.5	4950
74	74	1	0	1	elective surgery	C64	II	Neoplasms	0	46	0	0	93	170	32.2	34.6	71	100	60	18	0	18	<0.5 L	1	0	31.5	14	2	0	0	0	0	0	0	0	0	no	0	0	0	0	1	0	no	0	2	90.1	8.9	11650
74A	74	0	0	1	elective surgery	N20.0	XIV	Diseases of the genitourinary system	0	55	0	0	78	165	28.7	36.4	87	110	80	20	0	16	0.5-0.99 L	1	0	31.5	30	2	0	0	0	0	0	0	0	0	without target organ lesion	1	0	0	0	0	0	no	0	4	53.4	11.8	5360
74B	74	0	0	1	elective surgery	R32	XVIII	Symptoms, signs and abnormal clinical and laboratory findings, not elsewhere classified	0	52	1	0	65.8	157	26.7	36	57	130	80	14	0	14	0.5-0.99 L	1	0	0	0	2	0	0	0	0	0	0	0	0	no	0	0	0	0	0	0	no	0	1	95.9	12.3	6100
75	75	1	0	23	medical	I21.0	IX	Diseases of the circulatory system	0	78	1	0	66	158	26.4	35.7	60	90	51	18	0	15	≥1.0 L	2	0	0	30	1	1	0	0	0	0	0	0	0	without target organ lesion	0	0	0	0	0	0	no	0	5	21.4	7.8	6430
75A	75	0	0	24	elective surgery	G12.2	VI	Diseases of the nervous system	0	54	0	0	48	169	16.8	36.2	82	140	100	20	1	15	≥1.0 L	4	0	0	0	2	0	0	0	0	0	0	0	0	no	0	0	0	0	0	0	no	0	1	95.9
75B	75	0	0	27	medical	Q61.3	XVII	Congenital malformations, deformations and chromosomal abnormalities	0	37	0	0	85	166	30.8	36.8	93	142	95	20	0	15	≥1.0 L	2	0	0	0	2	0	0	0	0	0	0	0	0	no	1	0	0	0	0	0	no	0	2	90.1	6.5	11320
76	76	1	1	11	medical	I20.0	IX	Diseases of the circulatory system	0	65	0	0	65	175	21.2	35.9	66	130	70	19	0	15	≥1.0 L	3	1	0	30	2	1	1	0	0	0	0	0	0	with target organ lesion	1	0	0	0	0	0	no	0	8	0	9.5	7310
76A	76	0	1	9	medical	G11.1	VI	Diseases of the nervous system	0	18	1	0	49	166	17.8	36	109	140	90	19	0	15	≥1.0 L	1	0	0	0	2	0	0	0	0	0	0	0	0	no	0	0	0	0	0	0	no	0	0	98.3	13.5	4950
76B	76	0	1	13	medical	M32.1	XIII	Diseases of the musculoskeletal system and connective tissue	0	34	1	0	53.5	155	22.3	35.6	90	110	70	19	0	15	<0.5 L	3	0	0	0	2	0	0	0	0	0	0	1	0	no	1	0	0	0	0	0	no	0	3	77.5	8.6	13700
77	77	1	0	15	medical	M34.0	XIII	Diseases of the musculoskeletal system and connective tissue	0	75	1	0	55.2	156	22.7	35	86	100	70	21	0	15	≥1.0 L	3	1	0	0	2	0	0	1	0	0	0	1	0	no	0	0	0	0	0	0	no	0	5	21.4	12.2	5430
77A	77	0	0	15	elective surgery	I85.0	IX	Diseases of the circulatory system	0	23	0	0	44	150	19.6	36.3	101	80	50	20	0	15	≥1.0 L	2	0	0	0	2	0	0	0	0	0	0	0	0	no	0	0	0	0	0	0	no	0	0	98.3	10.9	9940
77B	77	0	0	14	medical	G11.1	VI	Diseases of the nervous system	0	18	1	0	49	166	17.8	36.1	82	120	80	16	0	15	≥1.0 L	1	0	0	0	2	0	0	0	0	0	0	0	0	no	0	0	0	0	0	0	no	0	0	98.3	13.5	4950
78	78	1	1	5	medical	I82.8	IX	Diseases of the circulatory system	0	40	1	0	89	158	35.7	37	123	110	70	20	0	15	<0.5 L	1	0	0	0	2	0	0	1	0	0	0	0	0	no	1	0	0	0	0	0	no	0	3	77.5	6.9	4980
78A	78	0	1	4	medical	G11.1	VI	Diseases of the nervous system	0	18	1	0	49	166	17.8	36.6	78	110	70	18	0	15	≥1.0 L	1	0	0	0	2	0	0	0	0	0	0	0	0	no	0	0	0	0	0	0	no	0	0	98.3	13.5	4950
78B	78	0	1	5	elective surgery	I85.0	IX	Diseases of the circulatory system	0	23	0	0	44	150	19.6	36.7	84	80	50	20	0	15	≥1.0 L	2	0	0	0	2	0	0	0	0	0	0	0	0	no	0	0	0	0	0	0	no	0	0	98.3	10.8	2270
79	79	1	0	16	medical	D38.1	II	Neoplasms	0	76	1	0	50	168	17.7	36.6	88	120	70	20	0	15	≥1.0 L	4	0	0	200	2	0	0	0	0	0	0	0	0	without target organ lesion	0	0	0	0	0	1	no	0	10	0	8.6	5500
79A	79	0	0	17	medical	G11.1	VI	Diseases of the nervous system	0	18	1	0	49	166	17.8	36.4	98	118	83	18	0	15	≥1.0 L	1	0	0	0	0	0	0	0	0	0	0	0	0	no	0	0	0	0	0	0	no	0	0	98.3	13.5	9950
79B	79	0	0	18	elective surgery	I85.0	IX	Diseases of the circulatory system	0	23	0	0	44	150	19.6	36.4	96	89	54	20	0	15	≥1.0 L	2	0	0	0	2	0	0	0	0	0	0	0	0	no	0	0	0	0	0	0	no	0	0	98.3	11.5	3130
80	80	1	0	24	medical	M32.1	XIII	Diseases of the musculoskeletal system and connective tissue	0	34	1	0	51.5	155	21.4	35.7	80	100	60	18	0	15	≥1.0 L	3	0	0	0	2	0	0	0	0	0	0	1	0	no	1	0	0	0	0	0	no	0	3	77.5	10.3	13450
80A	80	0	0	21	elective surgery	I85.0	IX	Diseases of the circulatory system	0	23	0	0	44	150	19.6	36.5	93	90	60	18	0	15	0.5-0.99 L	2	0	0	0	2	0	0	0	0	0	0	0	0	no	0	0	0	0	0	0	no	0	0	98.3	11	4310
80B	80	0	0	20	medical	G11.1	VI	Diseases of the nervous system	0	18	1	0	49	166	17.8	35.8	93	110	80	17	0	15	≥1.0 L	1	0	0	0	2	0	0	0	0	0	0	0	0	no	0	0	0	0	0	0	no	0	0	98.3	13.5	4950
81	81	1	1	31	elective surgery	I70.2	IX	Diseases of the circulatory system	0	59	0	0	84	180	25.9	36.2	82	150	90	18	0	15	0.5-0.99 L	2	0	0	10	2	0	0	1	0	0	0	0	0	with target organ lesion	0	0	0	0	0	0	no	0	4	53.4	9.1	10000
81A	81	0	1	34	medical	Q61.3	XVII	Congenital malformations, deformations and chromosomal abnormalities	0	37	0	0	85	166	30.8	36.3	82	146	98	20	0	15	<0.5 L	2	0	0	0	2	0	0	0	0	0	0	0	0	no	1	0	0	0	0	0	no	0	2	90.1	9.1	11450
81B	81	0	1	35	elective surgery	G12.2	VI	Diseases of the nervous system	0	54	0	0	48	169	16.8	36.4	90	112	80	20	1	15	≥1.0 L	4	0	0	0	2	0	0	0	0	0	0	0	0	no	0	0	0	0	0	0	no	0	1	95.9	12.7	8110
82	82	1	0	7	medical	K80.5	XI	Diseases of the digestive system	1	93	1	0	46.4	160	18.1	34.9	84	130	73	18	0	15	≥1.0 L	1	0	0	0	2	0	0	0	0	0	0	0	0	without target organ lesion	0	0	0	0	1	0	light	0	9	0	11.6	6800
82A	82	0	0	3	medical	K74.6	XI	Diseases of the digestive system	1	71	0	0	91	175	29.7	36	83	109	70	35	0	15	≥1.0 L	3	1	110.25	35	2	0	0	0	0	0	0	0	0	no	0	0	0	0	1	0	moderate	0	8	0	10.1	18390
82B	82	0	0	2	medical	N04.9	XIV	Diseases of the genitourinary system	0	34	1	0	118.7	160	46.4	36.8	87	131	80	20	0	15	<0.5 L	1	0	0	0	2	0	0	0	0	0	0	0	0	no	1	0	0	0	0	0	no	0	2	90.1	14.6	7690
83	83	1	1	8	medical	K50.8	XI	Diseases of the digestive system	0	28	1	0	55	145	26.2	36	105	130	75	12	0	15	≥1.0 L	1	0	94.5	0	2	0	0	0	0	0	0	0	0	no	0	0	0	0	0	0	no	0	0	98.3	11	9550
83A	83	0	1	3	medical	K74.6	XI	Diseases of the digestive system	1	71	0	0	91	175	29.7	36	83	109	70	35	0	15	<0.5 L	3	1	110.25	35	2	0	0	0	0	0	0	0	0	no	0	0	0	0	1	0	moderate	0	8	0	10.1	18390
83B	83	0	1	2	medical	N04.9	XIV	Diseases of the genitourinary system	0	34	1	0	118.7	160	46.4	36.8	87	131	80	20	0	15	<0.5 L	1	0	0	0	2	0	0	0	0	0	0	0	0	no	1	0	0	0	0	0	no	0	2	90.1	14.6	7640
84	84	1	1	12	elective surgery	A41.9	I	Certain infectious and parasitic diseases	0	52	1	0	42	150	18.7	36.3	79	110	80	18	0	15	≥1.0 L	5	1	0	80	2	0	0	0	0	0	0	0	0	no	1	0	0	0	0	0	no	0	3	77.5
84A	84	0	1	13	medical	J15.9	X	Diseases of the respiratory system	1	61	1	0	60	160	23.4	36.2	60	142	61	12	1	3	<0.5 L	1	0	0	30	2	0	0	0	0	1	0	0	0	no	0	0	0	0	1	0	no	0	5	21.4	9.7	6930
84B	84	0	1	9	medical	K86.0	XI	Diseases of the digestive system	0	47	0	0	63	173	21	36.3	87	108	71	18	0	15	≥1.0 L	4	0	597.5	60	2	0	0	0	0	0	0	0	0	no	0	0	0	0	0	0	no	0	0	98.3	8.3	11520
85	85	1	1	16	elective surgery	C22.9	II	Neoplasms	0	69	1	1	70	162	26.7	35.6	70	110	64	20	1	15	≥1.0 L	1	0	0	0	2	0	0	0	1	0	0	0	0	no	0	0	0	0	1	0	light	0	6	2.2	10.6	9590
85A	85	0	1	13	medical	K74.6	XI	Diseases of the digestive system	1	71	0	0	91	175	29.7	35.5	83	109	70	22	0	15	<0.5 L	3	1	110.25	35	2	0	0	0	0	0	0	0	0	no	0	0	0	0	1	0	moderate	0	8	0	10.1	18390
85B	85	0	1	9	elective surgery	J90	X	Diseases of the respiratory system	1	63	0	0	83	176	26.8	35.5	81	150	90	20	0	15	≥1.0 L	11	0	0	0	2	1	0	0	0	0	0	0	0	without target organ lesion	0	0	0	0	0	0	no	0	4	53.4
86	86	1	0	4	medical	C18.9	II	Neoplasms	0	81	0	0	60	162	22.9	36.2	78	120	70	19	0	15	≥1.0 L	2	0	0	15	2	0	0	0	0	0	0	0	0	no	1	0	0	0	1	0	no	0	8	0	11	9340
86A	86	0	0	5	medical	G61.9	VI	Diseases of the nervous system	0	44	1	0	65	162	24.8	36.5	97	140	90	19	0	15	≥1.0 L	1	0	134.75	3	1	0	0	0	0	0	0	0	0	no	0	0	0	0	0	0	no	0	0	98.3
86B	86	0	0	7	medical	G61.0	VI	Diseases of the nervous system	0	68	1	0	72	175	23.5	36.8	69	140	90	19	0	15	≥1.0 L	1	0	0	0	2	0	0	0	0	0	0	0	0	no	0	0	0	0	0	0	no	0	2	90.1	12.3	3520
87	87	1	1	12	medical	I50.0	IX	Diseases of the circulatory system	0	77	0	1	52.7	167	18.9	35.4	48	96	52	16	0	15	≥1.0 L	1	0	0	0	2	0	1	0	0	0	1	0	0	no	0	0	0	0	0	0	no	0	5	21.4
87A	87	0	1	15	medical	K74.6	XI	Diseases of the digestive system	1	71	0	0	91	175	29.7	36.8	95	86	50	22	0	15	0.5-0.99 L	3	1	110.25	35	2	0	0	0	0	0	0	0	0	no	0	0	0	0	1	0	light	0	6	2.2	10.1	18390
87B	87	0	1	11	elective surgery	J90	X	Diseases of the respiratory system	1	63	0	0	83	176	26.8	35.5	81	150	90	20	0	15	≥1.0 L	11	0	0	0	2	1	0	0	0	0	0	0	0	without target organ lesion	0	0	0	0	0	0	no	0	4	53.4
88	88	1	0	31	elective surgery	I50.9	IX	Diseases of the circulatory system	0	47	0	0	67	165	24.6	35.3	96	100	60	16	0	15	≥1.0 L	2	1	0	0	2	0	1	0	0	0	0	0	0	no	1	0	0	0	0	0	no	0	3	77.5	10.3	7530
88A	88	0	0	31	elective surgery	E34.0	IV	Endocrine, nutritional and metabolic diseases	0	79	0	0	60	170	20.8	35.7	79	80	60	16	0	15	≥1.0 L	2	0	78.75	0	2	0	1	0	0	0	0	0	0	no	0	0	0	0	1	0	no	0	6	2.2	14.6	5330
88B	88	0	0	31	elective surgery	N18.0	XIV	Diseases of the genitourinary system	0	52	0	0	57.5	164	21.4	35.3	52	80	50	24	0	15	<0.5 L	2	0	0	0	2	0	1	1	0	0	0	0	0	no	1	0	0	0	0	0	no	0	5	21.4	9.4	3410
89	89	1	1	6	medical	J15.8	X	Diseases of the respiratory system	1	75	1	0	55	160	21.5	36	136	91	58	21	1	15	≥1.0 L	2	0	0	0	2	0	1	0	1	0	0	0	0	no	0	0	0	0	0	0	no	0	5	21.4	12.5	13200
89A	89	0	1	7	medical	G93.4	VI	Diseases of the nervous system	0	78	1	0	50	155	20.8	35.7	98	119	70	20	0	15	0.5-0.99 L	1	0	0	15	2	0	0	0	0	0	0	0	1	no	1	0	0	0	0	0	moderate	0	9	0	10.5	5360
89B	89	0	1	5	medical	K76.6	XI	Diseases of the digestive system	1	55	1	0	53	158	21.2	36	72	110	70	19	0	15	≥1.0 L	1	0	0	0	2	0	0	0	0	0	0	0	0	without target organ lesion	0	0	0	0	0	0	moderate	0	5	21.4	14.1	11280
90	90	1	0	31	medical	C18.0	II	Neoplasms	0	53	0	0	40.5	164	15.1	36	69	110	70	16	0	15	≥1.0 L	2	0	0	50	2	0	0	0	0	0	0	0	0	without target organ lesion	0	0	0	0	0	0	no	0	2	90.1	13.8	9470
90A	90	0	0	31	elective surgery	E34.0	IV	Endocrine, nutritional and metabolic diseases	0	79	0	0	60	170	20.8	35.7	79	80	60	16	0	15	≥1.0 L	2	0	78.75	0	2	0	1	0	0	0	0	0	0	no	0	0	0	0	1	0	no	0	6	2.2	14.6	5330
90B	90	0	0	31	elective surgery	N18.0	XIV	Diseases of the genitourinary system	0	52	0	0	57.5	165	21.1	35.3	52	80	50	24	0	15	<0.5 L	2	0	0	0	2	0	1	1	0	0	0	0	0	no	1	0	0	0	0	0	no	0	5	21.4	9.4	3410
91	91	1	1	18	emmergency surgery	C23	II	Neoplasms	0	65	1	0	52	158	20.8	35	96	160	80	20	0	15	≥1.0 L	2	0	0	30	2	0	0	0	0	0	0	0	0	no	0	0	0	0	1	0	no	0	4	53.4	9.1	22400
91A	91	0	1	18	elective surgery	M46.4	XIII	Diseases of the musculoskeletal system and connective tissue	0	30	0	0	51	170	17.6	36.8	99	90	60	16	0	15	≥1.0 L	1	0	15.75	0	2	0	0	0	0	0	0	0	0	no	0	0	0	0	0	0	no	0	0	98.3	12.3	7510
91B	91	0	1	18	elective surgery	I60.2	IX	Diseases of the circulatory system	1	62	0	0	70	165	25.7	37.2	80	140	80	18	0	9	0.5-0.99 L	2	0	59.75	0	2	0	0	0	1	0	0	0	0	no	0	0	0	0	0	0	no	0	3	77.5	11	9490
92	92	1	0	15	elective surgery	I21.9	IX	Diseases of the circulatory system	1	89	1	0	43	140	21.9	35.5	68	83	55	25	1	10	≥1.0 L	2	0	0	0	2	1	0	0	0	0	0	0	0	no	0	0	0	0	0	0	no	0	5	21.4	10.4	19360
92A	92	0	0	18	elective surgery	M46.4	XIII	Diseases of the musculoskeletal system and connective tissue	0	30	0	0	51	170	17.6	36.8	99	90	60	16	0	15	≥1.0 L	1	0	15.75	0	2	0	0	0	0	0	0	0	0	no	0	0	0	0	0	0	no	0	0	98.3	12.3	7510
92B	92	0	0	18	elective surgery	I60.2	IX	Diseases of the circulatory system	1	62	0	0	70	165	25.7	37.2	80	140	80	18	0	9	0.5-0.99 L	2	0	59.75	0	2	0	0	0	1	0	0	0	0	no	0	0	0	0	0	0	no	0	3	77.5	11	9490
93	93	1	1	10	medical	K76.6	XI	Diseases of the digestive system	1	55	1	0	53	158	21.2	35.5	72	90	55	20	0	15	≥1.0 L	1	0	0	0	2	0	0	0	0	0	0	0	0	without target organ lesion	0	0	0	0	0	0	moderate	0	5	21.4	13.2	12620
93A	93	0	1	6	emmergency surgery	K83.0	XI	Diseases of the digestive system	0	68	0	0	112	180	34.6	36	76	100	60	19	0	15	<0.5 L	2	0	71.75	0	2	0	0	0	0	0	0	0	0	no	0	0	0	0	0	0	no	0	2	90.1	7.8	9170
93B	93	0	1	12	medical	G93.4	VI	Diseases of the nervous system	0	78	1	0	50	155	20.8	35.5	63	90	55	20	0	15	≥1.0 L	1	0	0	15	2	0	0	0	0	0	0	0	1	no	1	0	0	0	0	0	moderate	0	9	0	11.3	6480
94	94	1	1	5	medical	M33.1	XIII	Diseases of the musculoskeletal system and connective tissue	0	28	1	0	67	166	24.3	36.8	82	100	80	18	0	15	≥1.0 L	1	0	0	0	2	0	0	0	0	0	0	0	0	no	0	0	0	0	0	0	no	0	0	98.3	12.8	7010
94A	94	0	1	4	emmergency surgery	K83.0	XI	Diseases of the digestive system	0	68	0	0	112	180	34.6	36.8	87	130	70	18	0	15	0.5-0.99 L	2	0	71.75	0	2	0	0	0	0	0	0	0	0	no	0	0	0	0	0	0	no	0	2	90.1	8.4	9710
94B	94	0	1	10	medical	G93.4	VI	Diseases of the nervous system	0	78	1	0	50	155	20.8	36.1	61	107	75	16	0	15	0.5-0.99 L	1	0	0	15	2	0	0	0	0	0	0	0	1	no	1	0	0	0	0	0	moderate	0	9	0	11.3	6480
95	95	1	0	3	medical	I50.9	IX	Diseases of the circulatory system	0	59	0	1	91.7	168	32.5	36	72	92	62	20	0	15	≥1.0 L	1	0	0	0	2	0	1	0	0	0	0	0	0	no	0	0	0	0	0	0	no	0	2	90.1
95A	95	0	0	3	medical	N40	XIV	Diseases of the genitourinary system	0	78	0	0	76	170	26.3	35.9	82	100	60	20	0	15	0.5-0.99 L	1	0	0	0	2	0	0	0	0	0	0	0	0	no	0	0	0	0	0	0	no	0	3	77.5	12.9
95B	95	0	0	3	medical	M79.2	XIII	Diseases of the musculoskeletal system and connective tissue	0	43	0	0	81	180	25	36.3	58	121	81	19	0	15	≥1.0 L	1	0	0	0	2	0	0	0	0	0	0	0	0	no	0	0	0	0	0	0	no	0	0	98.3
96	96	1	1	20	elective surgery	J90	X	Diseases of the respiratory system	1	63	0	0	83	176	26.8	35.8	95	113	85	20	0	15	0.5-0.99 L	11	0	0	0	2	0	0	0	0	0	0	0	0	without target organ lesion	0	0	0	0	0	0	no	0	3	77.5	11.8	14240
96A	96	0	1	24	medical	K74.6	XI	Diseases of the digestive system	1	71	0	0	91	175	29.7	35.6	85	100	60	20	0	15	≥1.0 L	3	1	110.25	35	2	0	0	0	0	0	0	0	0	without target organ lesion	0	0	0	0	1	0	moderate	0	9	0	8.9	3100
96B	96	0	1	21	medical	A49.9	I	Certain infectious and parasitic diseases	0	39	0	0	50	164	18.6	36.7	89	120	80	20	0	15	<0.5 L	3	0	0	0	2	0	0	0	0	0	0	1	0	no	1	0	0	0	0	0	no	0	3	77.5	10.5	8800
97	97	1	0	26	emmergency surgery	C18.7	II	Neoplasms	1	60	0	0	65	164	24.2	36	92	130	70	20	0	15	≥1.0 L	6	0	0	15	2	0	0	1	0	0	0	0	0	no	0	0	0	0	1	0	no	0	5	21.4	7.9	2940
97A	97	0	0	23	medical	I60.2	IX	Diseases of the circulatory system	1	62	0	0	70	165	25.7	37.2	80	140	80	18	0	15	0.5-0.99 L	2	0	59.75	0	2	0	0	0	1	0	0	0	0	no	0	0	0	0	0	0	no	0	3	77.5	11.2	10290
97B	97	0	0	23	medical	M46.4	XIII	Diseases of the musculoskeletal system and connective tissue	0	30	0	0	51	170	17.6	36.8	99	90	60	16	0	15	0.5-0.99 L	1	0	15.75	0	2	0	0	0	0	0	0	0	0	no	0	0	0	0	0	0	no	0	0	98.3	13.5	12110
98	98	1	1	7	elective surgery	R13	XVIII	Symptoms, signs and abnormal clinical and laboratory findings, not elsewhere classified	1	70	0	0	60	166	21.8	36.3	68	102	50	23	1		0.5-0.99 L	3	0	0	0	2	0	0	0	0	0	0	0	0	no	0	0	0	0	0	0	no	0	3	77.5	11.7	27550
98A	98	0	1	9	medical	M79.2	XIII	Diseases of the musculoskeletal system and connective tissue	0	43	0	0	81	180	25	36.5	58	120	80	19	0	15	≥1.0 L	1	0	0	0	2	0	0	0	0	0	0	0	0	no	0	0	0	0	0	0	no	0	0	98.3
98B	98	0	1	7	medical	K83.3	XI	Diseases of the digestive system	0	51	0	0	59.4	172	20.1	36	88	140	78	19	0	15	<0.5 L	4	0	0	0	2	0	0	0	0	0	0	0	0	no	0	0	0	0	0	0	no	0	1	95.9	10.5	5640
99	99	1	0	7	elective surgery	I71.0	IX	Diseases of the circulatory system	0	73	1	0	61.5	158	24.6	35.1	58	100	60	19	0	15	≥1.0 L	2	1	0	0	2	0	0	0	0	0	0	0	0	no	0	0	0	0	0	0	no	0	3	77.5	12.8	9080
99A	99	0	0	11	medical	R55	XVIII	Symptoms, signs and abnormal clinical and laboratory findings, not elsewhere classified	0	58	0	0	57.5	165	21.1	36.4	59	97	53	20	0	15	0.5-0.99 L	2	0	0	40	2	1	0	0	0	0	0	0	0	no	0	0	0	0	0	0	no	0	2	90.1	10.3	5810
99B	99	0	0	11	medical	I50.1	IX	Diseases of the circulatory system	0	93	1	0	65.8	156	27	35	82	150	80	20	0	15	≥1.0 L	10	0	0	0	2	0	1	0	0	0	0	0	0	no	0	0	0	0	0	0	no	0	6	2.2	9.5	8040
100	100	1	0	12	elective surgery	I20.0	IX	Diseases of the circulatory system	0	72	1	0	53	156	21.8	37	53	124	60	17	0	15		2	0	0	52	2	1	0	0	1	0	0	0	0	no	1	0	0	0	0	0	no	0	7	0	8.9	6350
100A	100	0	0	11	emmergency surgery	I35.2	IX	Diseases of the circulatory system	0	76	0	0	94	165	34.5	36	60	140	60	20	0	15	≥1.0 L	2	0	0	0	2	0	1	0	0	0	0	0	0	no	0	0	0	0	0	0	no	0	4	53.4	10.1	5430
100B	100	0	0	7	medical	I50.1	IX	Diseases of the circulatory system	0	93	1	0	65.8	156	27	36	78	100	50	19	0	15	≥1.0 L	10	0	0	0	2	0	1	0	0	0	0	0	0	no	0	0	0	0	0	0	no	0	6	2.2	10.2	13110
101	101	1	1	6	elective surgery	I70.2	IX	Diseases of the circulatory system	0	80	1	0	58	162	22.1	36.5	76	140	70	18	0	15		1	0	0	0	2	0	0	1	0	0	0	0	0	without target organ lesion	0	0	0	0	0	0	no	0	6	2.2	10.8	5040
101A	101	0	1	10	medical	M79.2	XIII	Diseases of the musculoskeletal system and connective tissue	0	43	0	0				36.3	94	138	94	20	0	15	≥1.0 L	1	0	0	0	2	0	0	0	0	0	0	0	0	no	0	0	0	0	0	0	no	0	0	98.3
101B	101	0	1	8	medical	K83.3	XI	Diseases of the digestive system	0	51	0	0				35.8	88	130	82	18	0	15	≥1.0 L	4	0	0	0	2	0	0	0	0	0	0	0	0	no	0	0	0	0	0	0	no	0	1	95.9
102	102	1	1	12	medical	L02.3	XII	Diseases of the skin and subcutaneous tissue	0	66	1	0	49	158	19.6	36.6	83	95	51	28	0	15	≥1.0 L	1	1	0	0	2	0	1	0	0	0	0	0	0	no	0	0	0	0	0	0	no	0	3	77.5	10	11770
102A	102	0	1	13	emmergency surgery	K83.0	XI	Diseases of the digestive system	0	68	0	1	112	180	34.6	36	76	100	60	19	0	15	<0.5 L	2	0	71.75	0	2	0	0	0	0	0	0	0	0	no	0	0	0	0	0	0	no	0	2	90.1	9.9	5920
102B	102	0	1	19	medical	G93.4	VI	Diseases of the nervous system	0	79	1	0	50	155	20.8	36.2	64	130	80	18	0	15	≥1.0 L	1	0	0	5	2	0	0	0	0	0	0	0	1	no	1	0	0	0	0	0	light	0	7	0	8.5	4470
103	103	1	0	12	medical	I21.0	IX	Diseases of the circulatory system	1	72	1	0	63	154	26.6	37.2	97	110	60	20	1	12	≥1.0 L	1	0	0	0	2	1	0	0	1	0	0	0	0	with target organ lesion	1	0	0	0	0	0	no	0	9	0	9.5	10860
103A	103	0	0	15	medical	R55	XVIII	Symptoms, signs and abnormal clinical and laboratory findings, not elsewhere classified	0	58	0	0	57.5	165	21.1	36.7	61	100	60	24	0	15	≥1.0 L	2	0	0	40	2	1	0	0	0	0	0	0	0	no	0	0	0	0	0	0	no	0	2	90.1	10.5	5550
103B	103	0	0	15	medical	I50.1	IX	Diseases of the circulatory system	0	93	1	0	65.8	156	27	36	79	130	70	20	0	15	≥1.0 L	10	0	0	0	2	0	1	0	0	0	0	0	0	no	0	0	0	0	0	0	no	0	6	2.2	10	7980
104	104	1	0	3	medical	G61.9	VI	Diseases of the nervous system	0	62	1	0	70	170	24.2	36	84	143	100	20	0	15	≥1.0 L	1	0	56	0	2	0	0	0	0	0	0	0	0	no	0	0	0	0	0	0	no	0	2	90.1	12.9	7160
104A	104	0	0	5	medical	G40.0	VI	Diseases of the nervous system	0	23	0	0	57	161	22	36.2	74	120	60	18	0	15	≥1.0 L	1	0	0	3	2	0	0	0	0	0	0	0	0	no	0	0	0	0	0	0	no	0	0	98.3	16.7	13330
104B	104	0	0	4	medical	I08.0	IX	Diseases of the circulatory system	0	30	0	0	73.1	159	28.9	36	62	100	60	20	0	15	≥1.0 L	1	0	0	13	2	0	1	0	0	0	0	0	0	no	0	0	0	0	0	0	no	0	1	95.9	14	3190
105	105	1	1	5	medical	K07.6	XI	Diseases of the digestive system	1	62	1	0	78	156	32.1	36	71	160	70	19	0	15	≥1.0 L	1	1	0	0	2	0	0	0	0	0	0	0	0	with target organ lesion	0	0	0	0	0	0	no	0	4	53.4
105A	105	0	1	7	medical	G40.0	VI	Diseases of the nervous system	0	23	0	0	57	161	22	35.7	76	131	85	16	0	15	≥1.0 L	1	0	0	3	2	0	0	0	0	0	0	0	0	no	0	0	0	0	0	0	no	0	0	98.3	16.7	13330
105B	105	0	1	6	medical	I08.0	IX	Diseases of the circulatory system	0	30	0	0	73.1	159	28.9	36.5	60	110	74	20	0	15	≥1.0 L	1	0	0	13	2	0	1	0	0	0	0	0	0	no	0	0	0	0	0	0	no	0	1	95.9	14	3190
106	106	1	1	4	elective surgery	I50.0	IX	Diseases of the circulatory system	0	44	1	0	104	160	40.6	36.5	62	90	60	20	0	15	≥1.0 L	1	0	31.5	40	1	0	1	0	0	0	0	0	0	no	0	0	0	0	0	0	no	0	1	95.9	14.4	11890
106A	106	0	1	4	medical	I08.0	IX	Diseases of the circulatory system	0	30	0	0	73.1	159	28.9	36	62	100	60	20	0	15	≥1.0 L	1	0	0	13	2	0	1	0	0	0	0	0	0	no	0	0	0	0	0	0	no	0	1	95.9	14	3190
106B	106	0	1	5	medical	G40.0	VI	Diseases of the nervous system	0	23	0	0	57	161	22	36.2	74	120	60	18	0	15	≥1.0 L	1	0	0	3	2	0	0	0	0	0	0	0	0	no	0	0	0	0	0	0	no	0	0	98.3	16.7	13330
108	108	1	1	12	emmergency surgery	I21.1	IX	Diseases of the circulatory system	0	52	0	0	60	170	20.8	37.3	65	120	60	22	0	15	≥1.0 L	1	1	87.5	72	2	1	0	0	0	0	0	0	0	no	0	0	0	0	0	0	no	0	2	90.1	8.5	11960
108A	108	0	1	12	medical	K83.3	XI	Diseases of the digestive system	0	51	0	0				35.9	118	90	60	17	0	15	≥1.0 L	4	0	0	0	2	0	0	0	0	0	0	0	0	no	0	0	0	0	0	0	no	0	1	95.9	11.7	22310
108B	108	0	1	14	medical	M79.2	XIII	Diseases of the musculoskeletal system and connective tissue	0	43	0	0				35.4	73	123	78	18	0	15	≥1.0 L	1	0	0	0	2	0	0	0	0	0	0	0	0	no	0	0	0	0	0	0	no	0	0	98.3
109	109	1	1	20	medical	N17.1	XIV	Diseases of the genitourinary system	0	18	1	0	71	160	27.7	36.7	73	106	74	17	0	15	0.5-0.99 L	2	1	0	0	2	0	0	0	0	0	0	0	0	no	0	0	0	0	0	0	no	0	0	98.3	9.9	6770
109A	109	0	1	21	emmergency surgery	K83.0	XI	Diseases of the digestive system	0	68	0	1	112	180	34.6	36	84	131	77	20	0	15	≥1.0 L	2	0	71.75	0	2	0	0	0	0	0	0	0	0	no	0	0	0	0	0	0	no	0	2	90.1	8.7	4290
109B	109	0	1	22	medical	R55	XVIII	Symptoms, signs and abnormal clinical and laboratory findings, not elsewhere classified	0	58	0	0	57.5	165	21.1	35.8	59	90	50	18	0	15	≥1.0 L	2	0	0	40	2	1	0	0	0	0	0	0	0	no	0	0	0	0	0	0	no	0	2	90.1	11.2	5990
110	110	1	1	11	medical	E10.5	IV	Endocrine, nutritional and metabolic diseases	0	29	0	0	68	178	21.5	36.9	100	110	70	21	0	15	0.5-0.99 L	1	1	80	0	2	0	0	0	0	0	0	0	0	with target organ lesion	0	0	0	0	0	0	no	0	2	90.1	10	6650
110A	110	0	1	16	medical	M79.2	XIII	Diseases of the musculoskeletal system and connective tissue	0	43	0	0	81	180	25	36.5	58	120	80	19	0	15	0.5-0.99 L	1	0	0	0	2	0	0	0	0	0	0	0	0	no	0	0	0	0	0	0	no	0	0	98.3
110B	110	0	1	14	medical	K83.3	XI	Diseases of the digestive system	0	51	0	0	59.4	172	20.1	36	88	140	78	19	0	15	<0.5 L	4	0	0	0	2	0	0	0	0	0	0	0	0	no	0	0	0	0	0	0	no	0	1	95.9	9.2	9700
111	111	1	1	5	medical	J93.0	X	Diseases of the respiratory system	0	50	1	0	94	158	37.7	36.8	92	106	90	20	0	15	0.5-0.99 L	1	1	0	0	2	0	0	0	0	0	0	0	0	no	0	0	0	0	0	0	no	0	1	95.9	10.2	4970
111A	111	0	1	8	medical	I08.0	IX	Diseases of the circulatory system	0	30	0	0	73.1	159	28.9	36	62	100	60	20	0	15	≥1.0 L	1	0	0	13	2	1	1	0	0	0	0	0	0	no	0	0	0	0	0	0	no	0	2	90.1	14.9	7980
111B	111	0	1	9	medical	G40.0	VI	Diseases of the nervous system	0	23	0	0	57	161	22	36.2	74	120	60	18	0	15	≥1.0 L	0	0	0	3	2	0	0	0	0	0	0	0	0	no	0	0	0	0	0	0	no	0	0	98.3	16.7	13330
112	112	1	0	2	medical	I50.9	IX	Diseases of the circulatory system	0	63	1	0	44	160	17.2	36	85	114	60	17	0	15	<0.5 L	1	0	0	0	2	0	0	0	0	0	0	0	0	with target organ lesion	1	0	0	0	0	0	no	0	6	2.2	11.9	8040
112A	112	0	0	1	emmergency surgery	I71.0	IX	Diseases of the circulatory system	0	36	1	0	58.5	153	25	35	70	110	60	20	0	15	0.5-0.99 L	2	1	306.25	0	2	0	1	0	0	0	0	0	0	no	1	0	0	0	0	0	no	0	3	77.5	10	6820
112B	112	0	0	2	medical	I50.0	IX	Diseases of the circulatory system	0	57	0	0	56	161	21.6	35.8	71	130	80	20	0	15	≥1.0 L	1	0	103.5	30	2	1	1	0	0	0	0	0	0	no	0	0	0	0	0	0	no	0	3	77.5	14.9	10010
113	113	1	0	5	elective surgery	I34.0	IX	Diseases of the circulatory system	0	63	1	0	54.8	150	24.4	35.3	74	87	56	30	0	15	≥1.0 L	2	1	0	0	2	0	0	0	0	0	0	0	0	no	0	0	0	0	0	0	no	0	2	90.1
113A	113	0	0	3	medical	I70.2	IX	Diseases of the circulatory system	0	86	1	0	57	155	23.7	36.3	103	141	60	16	0	15	≥1.0 L	1	0	0	0	2	0	0	1	0	0	0	0	0	no	0	0	0	0	0	0	no	0	5	21.4	10	6590
113B	113	0	0	4	emmergency surgery	I71.0	IX	Diseases of the circulatory system	0	36	1	0	58.7	153	25.1	36	76	117	63	17	0	15	≥1.0 L	2	1	354.25	0	2	0	1	0	0	0	0	0	0	no	1	0	0	0	0	0	no	0	3	77.5	10	6820
114	114	1	1	5	medical	G36.0	VI	Diseases of the nervous system	0	42	1	0	60	155	25	36.7	84	100	60	19	0	15	<0.5 L	2	1	0	0	2	0	0	0	0	0	0	0	0	no	0	0	0	0	0	0	no	0	0	98.3	13.5	8080
114A	114	0	1	5	elective surgery	I15.0	IX	Diseases of the circulatory system	0	63	1	0	82	174	27.1	35	53	140	70	20	0	15	<0.5 L	1	0	0	20	2	0	0	0	0	0	0	0	0	without target organ lesion	1	0	0	0	0	0	no	0	5	21.4	12	8950
114B	114	0	1	4	medical	N11.9	XIV	Diseases of the genitourinary system	0	84	0	0	75	175	24.5	36.3	114	129	63	24	0	15	<0.5 L	1	1	0	60	2	0	0	0	0	0	0	1	0	no	1	0	0	0	0	0	no	0	7	0	9	14110
115	115	1	1	23	medical	I21.0	IX	Diseases of the circulatory system	0	50	1	0	63	159	24.9	38	98	126	60	24	0	15	<0.5 L	1	0	103.25	0	2	1	0	0	1	0	0	0	0	with target organ lesion	1	0	0	0	0	0	no	0	7	0	6.8	11780
115A	115	0	1	20	medical	I20.0	IX	Diseases of the circulatory system	0	57	0	0	70	170	24.2	35.7	53	120	80	20	0	15	≥1.0 L	1	1	0	0	2	0	1	0	0	0	0	0	0	no	0	0	0	0	0	0	no	0	2	90.1	12.9	9660
115B	115	0	1	23	medical	M79.2	XIII	Diseases of the musculoskeletal system and connective tissue	0	43	0	1	81	180	25	36.5	58	120	80	19	0	15	0.5-0.99 L	1	0	0	0	2	0	0	0	0	0	0	0	0	no	0	0	0	0	0	0	no	0	0	98.3
116	116	1	1	19	medical	N19	XIV	Diseases of the genitourinary system	0	21	1	0	49.7	163	18.7	36.2	84	128	80	18	0	15	0.5-0.99 L	2	0	0	0	2	0	0	0	0	0	0	1	0	no	1	0	0	0	0	0	no	0	3	77.5
116A	116	0	1	19	medical	I64	IX	Diseases of the circulatory system	0	69	0	0	72	180	22.2	36	66	110	85	17	0	15	<0.5 L	1	1	0	0	2	0	1	1	1	0	0	0	0	without target organ lesion	0	0	0	0	0	0	no	0	6	2.2	12.3	5190
116B	116	0	1	20	medical	M50.0	XIII	Diseases of the musculoskeletal system and connective tissue	0	62	0	0	65	163	24.5	38	93	100	60	20	0	15	<0.5 L	2	0	0	0	2	0	0	0	1	0	0	0	0	no	0	0	0	0	0	0	no	0	3	77.5	9.3
117	117	1	1	6	medical	I70.2	IX	Diseases of the circulatory system	0	86	1	0	57	155	23.7	36	92	150	80	20	0	15	≥1.0 L	1	0	0	0	2	0	0	1	0	0	0	0	0	without target organ lesion	0	0	0	0	0	0	no	0	6	2.2
117A	117	0	1	6	elective surgery	I15.0	IX	Diseases of the circulatory system	0	63	1	0	82	174	27.1	36.9	55	120	60	20	0	15	<0.5 L	1	0	0	20	2	0	0	0	0	0	0	0	0	without target organ lesion	1	0	0	0	0	0	no	0	5	21.4	12	8950
117B	117	0	1	5	elective surgery	N11.9	XIV	Diseases of the genitourinary system	0	84	0	0	75	175	24.5	36	65	114	54	28	0	15	0.5-0.99 L	1	0	15.75	0	2	0	0	0	0	0	0	1	0	no	1	0	0	0	0	0	no	0	7	0	8.8	11670
118	118	1	1	10		N04.9	XIV	Diseases of the genitourinary system	0	74	1	0	47	157	19.1	35.3	75	130	70	18	0	15		1	0	32	0	2	0	0	0	0	0	1	0	0	no	0	0	0	0	0	0	no	0	4	53.4	12.9	7670
118A	118	0	1	8	emmergency surgery	I71.0	IX	Diseases of the circulatory system	0	36	1	0	58.7	153	25.1	35	73	126	64	22	0	15	≥1.0 L	2	1	354.25	0	2	0	1	0	0	0	0	0	0	no	1	0	0	0	0	0	no	0	3	77.5
118B	118	0	1	7	medical	I70.2	IX	Diseases of the circulatory system	0	86	1	0	57	155	23.7	35.3	107	185	85	28	0	15	≥1.0 L	1	0	0	0	2	0	0	0	1	0	0	0	0	no	0	0	0	0	0	0	no	0	5	21.4
119	119	1	1	10	emmergency surgery	C97	II	Neoplasms	0	59	1	0	83	159	32.8	36.6	89	114	74	19	0	15	≥1.0 L	4	0	0	0	2	0	0	0	0	0	0	0	0	with target organ lesion	0	0	0	0	0	0	no	0	3	77.5	10.5	9180
119A	119	0	1	9	emmergency surgery	I71.0	IX	Diseases of the circulatory system	0	36	1	0	58.7	153	25.1	35	69	67	69	22	0	15	0.5-0.99 L	2	1	354.25	0	2	0	1	0	0	0	0	0	0	no	1	0	0	0	0	0	no	0	3	77.5	9.7	5670
119B	119	0	1	7	elective surgery	N11.9	XIV	Diseases of the genitourinary system	0	84	0	0	75	175	24.5	36	114	129	63	24	0	15	<0.5 L	1	0	15.75	0	2	0	0	0	0	0	0	1	0	no	1	0	0	0	0	0	no	0	7	0	8.8	11670
120	120	1	1	2	medical	N18.9	XIV	Diseases of the genitourinary system	0	60	1	0	80.2	155	33.4	35.6	82	150	60	20	0	15	≥1.0 L	1	0	0	2	2	0	0	0	0	0	0	0	0	with target organ lesion	1	0	0	0	0	0	no	0	6	2.2	8.8	6100
120A	120	0	1	0	medical	R10.0	XVIII	Symptoms, signs and abnormal clinical and laboratory findings, not elsewhere classified	0	21	1	0	64	162	24.4	37.3	98	104	73	20	0	15	≥1.0 L	2	0	0	0	2	0	0	0	0	0	0	0	0	no	0	0	0	0	0	0	no	1	6	2.2	11.3	13190
120B	120	0	1	1	elective surgery	N18.0	XIV	Diseases of the genitourinary system	0	70	1	0	47	152	20.3	36.1	87	63	44	20	0	15	<0.5 L	3	0	0	8	2	0	0	0	0	0	0	0	0	without target organ lesion	1	0	0	0	0	0	no	0	6	2.2	7.4	4780
121	121	1	1	21	medical	I20.0	IX	Diseases of the circulatory system	0	57	0		70	170	24.2	36.6	78	110	80	18	0	15	≥1.0 L	1	1	0	0	2	0	0	0	0	0	0	0	0	no	0	0	0	0	0	0	no	0	1	95.9	12.9	9660
121A	121	0	1	22	medical	I21.1	IX	Diseases of the circulatory system	0	56	0	0	59	159	23.3	36.5	80	160	80	20	0	15	≥1.0 L	2	1	0	80	2	1	0	0	0	0	0	0	0	no	0	0	0	0	0	0	no	0	2	90.1	8.5	10470
121B	121	0	1	23	medical	G61.9	VI	Diseases of the nervous system	0	37	0		68	169	23.8	36.3	86	130	78	18	0	15	≥1.0 L	1	0	0	0	2	0	0	0	0	0	0	0	0	no	0	0	0	0	0	0	no	0	0	98.3	9.7	5370
122	122	1	1	6	medical	M32.9	XIII	Diseases of the musculoskeletal system and connective tissue	0	44	1	0	63	173	21	38	120	130	80	22	0	14	0.5-0.99 L	1	0	0	0	2	0	0	0	0	0	0	1	0	without target organ lesion	0	0	0	0	0	0	no	0	2	90.1	8.9	860
122A	122	0	1	4	medical	I70.2	IX	Diseases of the circulatory system	0	86	1	0	57	155	23.7	36.3	103	141	60	16	0	15	0.5-0.99 L	1	0	0	0	2	0	0	1	0	0	0	0	0	no	0	0	0	0	0	0	no	0	5	21.4	9.9	8100
122B	122	0	1	5	emmergency surgery	I71.0	IX	Diseases of the circulatory system	0	36	1	0	58.7	153	25.1	36	76	177	63	17	0	15	0.5-0.99 L	2	1	354.25	0	2	0	1	0	0	0	0	0	0	no	1	0	0	0	0	0	no	0	3	77.5	10	6820
123	123	1	0	2	medical	I50.0	IX	Diseases of the circulatory system	0	49	1	0	77	160	30.1	35.9	95	130	60	20	0	15	0.5-0.99 L	2	0	78.75	17	2	0	1	0	0	0	0	0	0	no	0	0	0	0	0	0	no	0	1	95.9	12.5	12110
123A	123	0	0	1	medical	R93.8	XVIII	Symptoms, signs and abnormal clinical and laboratory findings, not elsewhere classified	0	56	1	0	75	160	29.3	36	70	110	70	18	0	15	≥1.0 L	1	0	171.5	225	2	0	1	0	0	0	0	0	0	no	0	0	0	0	0	0	no	0	2	90.1	13.5	5460
123B	123	0	0	5	medical	J96.1	X	Diseases of the respiratory system	0	64	0	0	66	160	25.8	36	62	100	70	19	0	15	≥1.0 L	1	0	485.5	0	2	0	1	0	0	0	0	0	0	no	0	0	0	0	0	0	no	0	3	77.5	12.2	6860
124	124	1	1	19	medical	F05.9	V	Mental and behavioural disorders	0	71	0	0	78	185	22.8	36	72	160	80	16	0	15		1	0	358.5	128	2	0	0	0	0	0	0	0	0	no	0	0	0	0	0	0	no	0	3	77.5	13.2	7470
124A	124	0	1	16	medical	J47	X	Diseases of the respiratory system	0	24	1	0	41	155	17.1	36.6	104	100	60	28	0	15	≥1.0 L	1	0	0	0	2	0	0	0	0	0	0	0	0	no	0	0	0	0	0	0	no	0	0	98.3	9.3	4800
124B	124	0	1	22	medical	I64	IX	Diseases of the circulatory system	0	51	1	0	100	165	36.7	37	108	140	80	20	0	15	≥1.0 L	2	0	84	0	2	0	0	0	1	0	0	0	0	without target organ lesion	1	0	0	0	0	0	no	0	5	21.4	12.3	8130
125	125	1	1	10	medical	I20.0	IX	Diseases of the circulatory system	0	69	1	0	55.9	150	24.8	36	72	100	60	18	0	15	≥1.0 L	2	1	47.25	0	2	0	0	0	0	0	0	0	0	no	0	0	0	0	0	0	no	0	2	90.1	12.6	2820
125A	125	0	1	6	medical	R93.8	XVIII	Symptoms, signs and abnormal clinical and laboratory findings, not elsewhere classified	0	56	1	0	75	160	29.3	36	70	110	70	18	0	15	≥1.0 L	1	0	171.5	225	2	0	1	0	0	0	0	0	0	no	0	0	0	0	0	0	no	0	2	90.1
125B	125	0	1	10	medical	J96.1	X	Diseases of the respiratory system	0	64	0	0	66	160	25.8	36	62	100	70	19	0	15	≥1.0 L	1	0	485.5	0	2	0	1	0	0	0	0	0	0	no	0	0	0	0	0	0	no	0	3	77.5	11.5	6830
126	126	1	1	7	medical	R93.8	XVIII	Symptoms, signs and abnormal clinical and laboratory findings, not elsewhere classified	0	56	1	0	75	160	29.3	35.2	72	67	47	18	0	15		1	0	171.5	225	2	0	1	0	0	0	0	0	0	no	0	0	0	0	0	0	no	0	2	90.1
126A	126	0	1	11	medical	J96.1	X	Diseases of the respiratory system	0	64	0	0	66	160	25.8	35.2	66	100	61	17	0	15	≥1.0 L	1	0	485.5	0	2	0	1	0	0	0	0	0	0	no	1	0	0	0	0	0	no	0	5	21.4
126B	126	0	1	5	emmergency surgery	C79.8	II	Neoplasms	0	40	1	0	58	157	23.5	36.2	70	120	80	16	0	15	≥1.0 L	2	0	189	45	2	0	0	0	0	0	0	0	0	no	0	0	0	0	1	1	no	0	8	0	11.2	9610
127	127	1	0	28	medical	I64	IX	Diseases of the circulatory system	0	51	1	0	100	165	36.7	36.7	102	110	70	19	0	15	≥1.0 L		0	84	0	2	0	0	0	1	0	0	0	0	with target organ lesion	1	0	0	0	0	0	no	0	6	2.2	11.5	9360
127A	127	0	0	28	emmergency surgery	C97	II	Neoplasms	0	59	1	0	85	159	33.6	36.2	102	212	109	18	0	15	≥1.0 L	3	0	0	0	2	0	0	0	0	0	0	0	0	without target organ lesion	0	0	0	0	0	0	no	0	2	90.1	9.8	6700
127B	127	0	0	27	medical	C79.8	II	Neoplasms	0	88	1	0	70	163	26.3	35.7	73	120	71	16	0	15	≥1.0 L	1	0	0	0	3	0	0	0	0	0	0	0	0	no	0	0	0	0	0	1	no	0	10	0	11.9	11830
128	128	1	1	2	medical	M31.4	XIII	Diseases of the musculoskeletal system and connective tissue	0	22	1	0	52.9	156	21.7	36.5	68	151	83	20	0	15	≥1.0 L	1	1	0	0	2	0	0	0	0	0	0	0	0	no	0	0	0	0	0	0	no	0	0	98.3	11.3	11410
128A	128	0	1	2	emmergency surgery	C79.8	II	Neoplasms	0	40	1	0	58	157	23.5	36.3	78	120	30	20	0	15	≥1.0 L	2	0	189	45	2	0	0	0	0	0	0	0	0	no	0	0	0	0	0	1	no	0	6	2.2	11.2	9610
128B	128	0	1	4	medical	R93.8	XVIII	Symptoms, signs and abnormal clinical and laboratory findings, not elsewhere classified	0	56	1	0	75	160	29.3	36	66	90	60	17	0	15	≥1.0 L	1	0	171.5	225	2	0	1	0	0	0	0	0	0	no	0	0	0	0	0	0	no	0	2	90.1	13.2	5460
129	129	1	0	2	medical	I26.9	IX	Diseases of the circulatory system	0	39	1	0	72	161	27.8	36	103	140	100	19	0	15	≥1.0 L	3	0	0	0	2	0	0	1	0	0	0	0	0	no	0	0	0	0	0	0	no	0	1	95.9	8.5	13080
129A	129	0	0	2	medical	K83.0	XI	Diseases of the digestive system	0	60	1	0	48	150	21.3	36	73	110	70	18	0	15	0.5-0.99 L	1	0	0	55	2	0	0	0	0	0	0	0	0	no	0	0	0	0	0	0	no	0	2	90.1	12.3	8010
129B	129	0	0	2	medical	L10.0	XII	Diseases of the skin and subcutaneous tissue	0	24	1	0	85	150	37.8	37	108	115	85	18	0	15	0.5-0.99 L	6	0	0	0	2	0	0	0	0	0	0	0	0	no	0	0	0	0	0	0	no	0	0	98.3	12.9	14340
130	130	1	1	4	medical	J22	X	Diseases of the respiratory system	1	36	0	0	32.5	159	12.9	36.8	129	125	71	38	0	15	0.5-0.99 L	2	0	0	0	2	0	0	0	0	0	0	0	0	with target organ lesion	1	0	0	0	0	0	no	0	4	53.4	13.1	13160
130A	130	0	1	6	medical	I20.9	IX	Diseases of the circulatory system	0	82	1	0	60	150	26.7	36	100	197	87	21	1	10	0.5-0.99 L	1	0	0	60	2	0	1	0	0	0	1	0	0	no	0	0	0	0	0	0	no	0	6	2.2	13.2	10390
130B	130	0	1	6	emmergency surgery	C79.8	II	Neoplasms	0	40	1	0	58	157	23.5	36.2	70	120	80	16	0	15	≥1.0 L	2	0	189	45	2	0	0	0	0	0	0	0	0	no	0	0	0	0	1	1	no	0	8	0	11.2	9610
131	131	1	0	4	elective surgery	N18.9	XIV	Diseases of the genitourinary system	0	71	1	1	57	150	25.3	35.5	60	117	97	20	0	15	≥1.0 L	1	0	0	40	2	1	0	0	1	0	0	0	0	with target organ lesion	1	0	0	0	0	0	no	0	9	0	7.2	5690
131A	131	0	0	4	medical	K83.0	XI	Diseases of the digestive system	0	60	1	0	48	150	21.3	36.2	76	110	70	18	0	15	≥1.0 L	1	0	0	55	2	0	0	0	0	0	0	0	0	no	0	0	0	0	0	0	no	0	2	90.1	10.8	7890
131B	131	0	0	4	medical	L10.0	XII	Diseases of the skin and subcutaneous tissue	0	24	1	0	85	150	37.8	36.7	70	130	70	18	0	15	0.5-0.99 L	6	0	0	0	2	0	0	0	0	0	0	0	0	no	0	0	0	0	0	0	no	0	0	98.3	12	8650
132	132	1	1	11	medical	I20.9	IX	Diseases of the circulatory system	0	82	1	0	60	150	26.7	36.6	73	140	70	20	0	10	0.5-0.99 L	1	0	0	60	2	0	1	0	0	0	1	0	0	no	0	0	0	0	0	0	no	0	6	2.2	12.5	13790
132A	132	0	1	14	emmergency surgery	I20.0	IX	Diseases of the circulatory system	0	58	1	0	61	153	26.1	35.6	68	110	70	18	0	15	≥1.0 L	1	0	31.75	70	2	1	0	0	0	0	0	0	0	without target organ lesion	0	0	0	0	0	0	no	0	3	77.5	13.2	7060
132B	132	0	1	10	medical	K75.0	XI	Diseases of the digestive system	0	63	0	0	64	160	25	36.4	83	150	100	20	0	15	≥1.0 L	2	0	94.5	0	2	0	0	0	0	0	0	0	0	no	0	0	0	0	0	0	no	0	2	90.1	11.1	6000
133	133	1	1	27	emmergency surgery	I21.9	IX	Diseases of the circulatory system	0	44	0	0	64.5	166	23.4	36	60	90	60	18	0	15	≥1.0 L	1	0	0	32	2	1	0	0	0	0	0	0	0	without target organ lesion	0	0	0	0	0	0	no	0	2	90.1	13.9	3660
133A	133	0	1	22	elective surgery	J91	X	Diseases of the respiratory system	0	72	1	0	54	155	22.5	36.3	81	100	60	18	0	15	≥1.0 L	2	0	0	0	2	0	0	0	1	0	0	0	0	no	0	0	0	0	0	0	no	0	4	53.4	13.4	4310
133B	133	0	1	28	medical	J47	X	Diseases of the respiratory system	0	24	1	0	41	155	17.1	36.5	105	100	60	23	0	15	≥1.0 L	1	0	0	0	2	0	0	0	0	0	0	0	0	no	0	0	0	0	0	0	no	0	0	98.3	11	6620
134	134	1	1	7	emmergency surgery	I05.0	IX	Diseases of the circulatory system	0	31	1	0	56	154	23.6	34.6	75	100	80	18	0	15	≥1.0 L	1	1	0	0	2	0	1	0	0	0	0	0	0	no	0	0	0	0	0	0	no	0	1	95.9	13.6	6830
134A	134	0	1	7	medical	K83.0	XI	Diseases of the digestive system	0	60	1	0	48	155	20	36	83	110	70	18	0	15	≥1.0 L	1	0	0	55	2	0	0	0	0	0	0	0	0	no	0	0	0	0	0	0	no	0	2	90.1	12.3	8690
134B	134	0	1	4	medical	C22.9	II	Neoplasms	1	70	0	0	60	157	24.3	36.2	67	90	50	18	1	15	≥1.0 L	1	0	0	50	2	0	0	0	1	0	0	0	0	no	1	0	0	0	0	0	no	0	6	2.2	10.1	19980
135	135	1	0	8	elective surgery	C24.9	II	Neoplasms	0	52	1	0	69	162	26.3	36.7	94	122	78	18	0	15	≥1.0 L	1	0	0	0	2	0	0	0	0	0	0	0	0	no	0	0	0	0	0	1	no	0	7	0	11.6	8150
135A	135	0	0	9	medical	K83.0	XI	Diseases of the digestive system	0	60	1	0	48	150	21.3	35.3	80	102	72	17	0	15	≥1.0 L	1	0	0	55	2	0	0	0	0	0	0	0	0	no	0	0	0	0	0	0	no	0	2	90.1	12.3	8690
135B	135	0	0	6	medical	C22.9	II	Neoplasms	1	70	0	0	60	157	24.3	36.5	79	72	45	20	0	15	≥1.0 L	1	0	0	50	2	0	0	0	1	0	0	0	0	no	1	0	0	0	0	0	no	0	6	2.2	10.1	19980
136	136	1	1	25	medical	I50.9	IX	Diseases of the circulatory system	0	57	0	0	77	175	25.1	36.2	90	92	63	25	0	14	≥1.0 L	1	1	0	0	2	0	0	0	1	0	0	0	0	with target organ lesion	1	0	0	0	0	0	no	0	6	2.2	9.9	4950
136A	136	0	1	20	emmergency surgery	I20.0	IX	Diseases of the circulatory system	0	58	1	0	61	153	26.1	36.6	72	120	70	18	0	15	≥1.0 L	1	0	31.75	70	2	1	0	0	0	0	0	0	0	without target organ lesion	0	0	0	0	0	0	no	0	3	77.5	13.7	9510
136B	136	0	1	23	medical	C67.9	II	Neoplasms	1	38	0	0	57	169	20	36.5	108	100	70	21	0	15	≥1.0 L	2	0	0	0	2	0	0	0	0	0	0	0	0	no	1	0	0	0	1	0	no	0	4	53.4	9.3	18000
137	137	1	1	11	medical	I50.9	IX	Diseases of the circulatory system	0	49	0	0	67.8	172	22.9	36	93	90	60	20	0	15	≥1.0 L	3	0	47.25	26	2	0	1	0	0	0	0	0	0	no	0	0	0	0	0	0	no	0	1	95.9	16.1	8540
137A	137	0	1	9	medical	C22.9	II	Neoplasms	1	70	0	0	60	157	24.3	35.6	46	89	65	10	1	15	0.5-0.99 L	1	0	0	50	2	0	0	0	1	0	0	0	0	no	1	0	0	0	0	0	no	0	6	2.2	9.5	15060
137B	137	0	1	13	medical	R93.8	XVIII	Symptoms, signs and abnormal clinical and laboratory findings, not elsewhere classified	0	44	1	0	91	162	34.7	36.1	67	113	62	17	0	15	≥1.0 L	2	0	0	0	2	0	1	0	0	0	1	0	0	no	0	0	0	0	0	0	no	0	2	90.1	11.2	10740
138	138	1	0	1	medical	E10.0	IV	Endocrine, nutritional and metabolic diseases	0	60	0	0	67	168	23.7	35.9	86	160	80	23	0	15	≥1.0 L	1	0	0	40	2	0	0	0	0	0	0	0	0	with target organ lesion	1	0	0	0	0	0	no	0	6	2.2
138A	138	0	0	1	elective surgery	I05.0	IX	Diseases of the circulatory system	0	30	1	0	72.9	156	30	35.3	67	123	71	19	0	15	≥1.0 L	2	0	0	0	2	0	1	0	0	0	0	0	0	no	0	0	0	0	0	0	no	0	1	95.9	12.1	95000
138B	138	0	0	4	medical	M32.1	XIII	Diseases of the musculoskeletal system and connective tissue	0	36	1	0	59	162	22.5	35.3	74	126	80	20	0	15	0.5-0.99 L	1	1	0	0	2	0	0	0	0	0	0	1	0	no	1	0	0	0	0	0	no	0	3	77.5
140	140	1	1	19	medical	I70.2	IX	Diseases of the circulatory system	0	64	0	0	62	169	21.7	35	78	170	90	18	0	15	≥1.0 L	1	0	0	0	2	0	0	0	0	0	0	0	0	with target organ lesion	1	0	0	0	0	0	no	0	6	2.2	11.4	13530
140A	140	0	1	15	emmergency surgery	E66.0	IV	Endocrine, nutritional and metabolic diseases	0	33	0	1	145	160	56.6	36	73	120	70	18	0	15	≥1.0 L	1	0	315.5	0	2	0	0	0	0	0	0	0	0	without target organ lesion	0	0	0	0	0	0	light	0	2	90.1	12.3	6990
140B	140	0	1	15	medical	J90	X	Diseases of the respiratory system	1	58	0	0	78	175	25.5	36.2	100	126	90	20	0	15	≥1.0 L	1	0	369.5	25	2	0	0	0	0	0	0	0	0	no	1	0	0	0	0	1	no	0	9	0	10.1	13670
141	141	1	1	18	elective surgery	I35.1	IX	Diseases of the circulatory system	0	53	1	0	68.5	160	26.8	36.2	97	120	50	20	0	15	≥1.0 L	2	0	0	0	2	0	1	0	0	0	0	0	0	without target organ lesion	0	0	0	0	0	0	no	0	3	77.5
141A	141	0	1	14	emmergency surgery	E66.0	IV	Endocrine, nutritional and metabolic diseases	0	33	0	0	142.5	160	55.7	36.6	79	110	72	20	0	15	≥1.0 L	1	0	315.5	0	2	0	0	0	0	0	0	0	0	without target organ lesion	0	0	0	0	0	0	light	0	2	90.1
141B	141	0	1	14	medical	J90	X	Diseases of the respiratory system	1	58	0	0	78	175	25.5	36.8	99	120	70	19	0	15	≥1.0 L	1	0	369.5	25	2	0	0	0	0	0	0	0	0	no	1	0	0	0	0	1	no	0	9	0	9.7	20490
142	142	1	1	5	medical	M06.9	XIII	Diseases of the musculoskeletal system and connective tissue	0	64	1	0	35	157	14.2	36.8	95	140	50	17	0	15	≥1.0 L	2	0	0	100	2	0	0	0	0	0	0	1	0	no	1	0	0	0	0	0	no	0	5	21.4	7.5	35330
142A	142	0	1	7	elective surgery	I08.0	IX	Diseases of the circulatory system	0	30	1	0	73.1	159	28.9	36	76	120	80	18	0	15	≥1.0 L	1	0	0	13	2	0	1	0	0	0	0	0	0	no	0	0	0	0	0	0	no	0	1	95.9	14.2	6380
142B	142	0	1	10	medical	M32.1	XIII	Diseases of the musculoskeletal system and connective tissue	0	36	1	0	59	162	22.5	36	82	120	72	18	0	15	<0.5 L	1	1	0	0	2	0	0	0	0	0	0	1	0	no	1	0	0	0	0	0	no	0	3	77.5	8.8	11070
143	143	1	0	2	medical	M32.8	XIII	Diseases of the musculoskeletal system and connective tissue	0	31	0	0	70	177	22.3	36.3	78	140	80	19	0	15	0.5-0.99 L	1	0	126	0	2	0	0	0	0	0	0	1	0	without target organ lesion	1	0	0	0	0	0	no	0	4	53.4	10.3	15240
143A	143	0	0	4	medical	I20.0	IX	Diseases of the circulatory system	0	60	1	0	78	155	32.5	36.1	78	120	70	19	0	15	≥1.0 L	3	1	0	0	2	1	0	0	0	0	0	0	0	without target organ lesion	0	0	0	0	0	0	no	0	4	53.4	11.4	9370
143B	143	0	0	2	elective surgery	I20.0	IX	Diseases of the circulatory system	0	79	0	0	84.9	164	31.6	35.9	81	122	89	20	0	15	≥1.0 L	2	0	0	20	2	0	0	0	0	0	0	0	0	without target organ lesion	0	0	0	0	0	0	no	0	4	53.4	14.5	8150
144	144	1	0	2	medical	N18.0	XIV	Diseases of the genitourinary system	0	23	0	0	85	170	29.4	37	89	112	60	19	0	15	0.5-0.99 L	1	0	78.75	0	2	0	0	0	0	0	0	0	0	no	1	0	0	0	0	0	no	0	2	90.1	9.7	7330
144A	144	0	0	3	medical	I20.0	IX	Diseases of the circulatory system	0	60	1	0	78	155	32.5	36.1	69	105	60	16	0	15	≥1.0 L	3	1	0	0	2	1	0	0	0	0	0	0	0	without target organ lesion	0	0	0	0	0	0	no	0	4	53.4	11.4	9370
144B	144	0	0	1	elective surgery	I20.0	IX	Diseases of the circulatory system	0	79	0	0	84.9	164	31.6	36.2	133	115	72	24	0	15	≥1.0 L	2	0	0	20	2	0	0	0	0	0	0	0	0	without target organ lesion	0	0	0	0	0	0	no	0	4	53.4	14.5	8150
145	145	1	1	8	medical	I64	IX	Diseases of the circulatory system	0	73	0	0	76	178	24	37	99	130	80	20	0	15	0.5-0.99 L	1	0	160	440	2	0	0	0	1	1	1	0	0	no	1	0	0	0	0	0	no	0	8	0	11.5	33060
145A	145	0	1	3	elective surgery	I05.0	IX	Diseases of the circulatory system	0	30	1	0	72.9	156	30	35.3	67	123	71	19	0	15	≥1.0 L	2	0	0	0	2	0	1	0	0	0	0	0	0	no	0	0	0	0	0	0	no	0	1	95.9	15.1	10000
145B	145	0	1	6	medical	M32.1	XIII	Diseases of the musculoskeletal system and connective tissue	0	36	1	0	59	162	22.5	35.5	74	126	80	20	0	15	0.5-0.99 L	1	1	0	0	2	0	0	0	0	0	0	1	0	no	1	0	0	0	0	0	no	0	3	77.5	9.5	12190
146	146	1	1	4	medical	G93.2	VI	Diseases of the nervous system	1	34	0	0	92	172	31.1	36.2	104	140	80	20	0	15	0.5-0.99 L	1	0	126	0	2	0	0	0	0	0	0	0	0	no	0	0	0	0	0	0	no	0	0	98.3	15.2	10580
146A	146	0	1	6	medical	I20.0	IX	Diseases of the circulatory system	0	60	0	0	78	155	32.5	36.1	69	105	60	16	0	15	≥1.0 L	3	1	0	0	2	1	0	0	0	0	0	0	0	without target organ lesion	0	0	0	0	0	0	no	0	4	53.4	11.4	9370
146B	146	0	1	4	elective surgery	I20.0	IX	Diseases of the circulatory system	0	79	0	0	84.9	164	31.6	35.9	95	130	70	30	0	15	≥1.0 L	2	0	0	20	2	0	0	0	0	0	0	0	0	without target organ lesion	0	0	0	0	0	0	no	0	4	53.4	13.6	5900
147	147	1	1	7	medical	I20.0	IX	Diseases of the circulatory system	0	64	0	0	67	156	27.5	35.2	52	100	60	19	0	15	≥1.0 L	2	0	0	0	2	1	0	0	0	0	0	0	0	no	0	0	0	0	0	0	no	0	3	77.5
147A	147	0	1	8	medical	I20.0	IX	Diseases of the circulatory system	0	60	0	0	78	155	32.5	36.1	69	105	60	16	0	15	≥1.0 L	3	1	0	0	2	1	0	0	0	0	0	0	0	without target organ lesion	0	0	0	0	0	0	no	0	4	53.4	11.4	4370
147B	147	0	1	6	elective surgery	I20.0	IX	Diseases of the circulatory system	0	79	0	0	84.9	164	31.6	35.9	67	126	60	26	0	15	≥1.0 L	2	0	0	20	2	0	0	0	0	0	0	0	0	without target organ lesion	0	0	0	0	0	0	no	0	4	53.4	15	7080
148	148	1	1	5	medical	K52.8	XI	Diseases of the digestive system	0	67	1	0	54	158	21.6	35.6	104	155	90	20	0	15	≥1.0 L	1	0	0	60	2	0	0	0	0	0	0	0	0	without target organ lesion	0	0	0	0	0	0	no	0	3	77.5	10.7	6220
148A	148	0	1	4	medical	K70.3	XI	Diseases of the digestive system	0	49	0	0	50	167	17.9	35.6	80	96	62	20	0	15	≥1.0 L	2	0	157.5	0	2	0	0	0	0	0	0	0	0	no	0	0	0	0	0	0	light	0	1	95.9	7.6	10190
148B	148	0	1	10	elective surgery	I20.0	IX	Diseases of the circulatory system	0	79	0	0	84.9	164	31.6	36.2	62	130	60	18	0	15	≥1.0 L	2	0	0	20	2	0	0	0	0	0	0	0	0	without target organ lesion	0	0	0	0	0	0	no	0	4	53.4	13.7	7070
149	149	1	1	14	medical	C80	II	Neoplasms	1	74	1	0		160	0	36.1	153	90	60	24	0	15	≥1.0 L	1	0	0	0	2	0	0	0	0	0	0	0	0	without target organ lesion	0	0	0	0	1	0	no	0	6	2.2	9.5	12840
149A	149	0	1	10	elective surgery	I05.0	IX	Diseases of the circulatory system	0	30	1	0	72.9	156	30	35.8	70	135	90	18	0	15	≥1.0 L	2	0	0	0	2	0	1	0	0	0	0	0	0	no	0	0	0	0	0	0	no	0	1	95.9	14.3	19460
149B	149	0	1	13	medical	M32.1	XIII	Diseases of the musculoskeletal system and connective tissue	0	36	1	0	59	162	22.5	36.8	87	130	70	18	0	15	0.5-0.99 L	1	1	0	0	2	0	0	0	0	0	0	1	0	no	1	0	0	0	0	0	no	0	3	77.5	7.5	13020
150	150	1	0	10	elective surgery	I20.0	IX	Diseases of the circulatory system	0	79	0	0	84.9	164	31.6	36.8	60	110	60	19	0	15	≥1.0 L	2	0	0	0	2	0	0	0	0	0	0	0	0	without target organ lesion	0	0	0	0	0	0	no	0	4	53.4	13.7	7070
150A	150	0	0	12	medical	I20.0	IX	Diseases of the circulatory system	0	60	0	0	78	155	32.5	36.1	70	100	70	19	0	15	≥1.0 L	3	1	0	0	2	1	0	0	0	0	0	0	0	without target organ lesion	0	0	0	0	0	0	no	0	4	53.4	11.2	11400
150B	150	0	0	14	elective surgery	I05.0	IX	Diseases of the circulatory system	0	30	1	0	72.9	156	30	36.1	70	110	78	20	0	15	≥1.0 L	2	0	0	0	2	0	1	0	0	0	0	0	0	no	0	0	0	0	0	0	no	0	1	95.9	12.6	16510
151	151	1	1	42	medical	I21.1	IX	Diseases of the circulatory system	0	40	1	0	78.5	164	29.2	37	73	105	58	19	0	15	≥1.0 L		1	0	0	2	1	0	0	0	0	0	0	0	with target organ lesion	0	0	0	0	0	0	no	0	3	77.5	10.1	7700
151A	151	0	1	37	medical	C67.9	II	Neoplasms	1	38	0	0	57	169	20	36.2	76	110	70	21	0	15	≥1.0 L	2	0	0	0	2	0	0	0	0	0	0	0	0	no	1	0	0	0	1	0	no	0	4	53.4	8	15670
151B	151	0	1	37	medical	G04.8	VI	Diseases of the nervous system	0	48	1	0	56	159	22.2	37.2	100	140	90	20	0	10	≥1.0 L	2	0	63	0	2	0	0	0	0	0	0	0	0	without target organ lesion	0	0	0	0	1	0	no	0	3	77.5	9.2	2620
152	152	1	0	10	elective surgery	D37.4	II	Neoplasms	0	31	0	0	64	174	21.1	36.5	55	100	70	20	0	15		1	1	189	24	2	0	0	0	0	0	0	0	0	no	0	0	0	0	1	0	no	0	2	90.1	10.5	12000
152A	152	0	0	8	emmergency surgery	K70.3	XI	Diseases of the digestive system	0	49	0	0	50	167	17.9	35.7	82	110	76	16	0	15		2	0	157.5	0	2	0	0	0	0	0	0	0	0	no	0	0	0	0	0	0	light	0	1	95.9	8.3	10090
152B	152	0	0	16	emmergency surgery	I20.0	IX	Diseases of the circulatory system	0	60	1	0	78	155	32.5	35.6	71	108	61	18	0	15		3	1	0	0	2	1	0	0	0	0	0	0	0	without target organ lesion	0	0	0	0	0	0	no	0	4	53.4	10.4	9890
153	153	1	1	38	medical	I10	IX	Diseases of the circulatory system	1	54	0	0	79	180	24.4	34	70	111	77	19	0	3	≥1.0 L	1	1	78.75	0	2	0	0	0	1	0	0	0	0	no	0	0	0	0	0	0	no	0	2	90.1	8	11890
153A	153	0	1	42	medical	C67.9	II	Neoplasms	1	38	0	0	57	169	20	35.9	106	130	90	24	0	15	≥1.0 L	2	0	0	0	2	0	0	0	0	0	0	0	0	no	1	0	0	0	1	0	no	0	4	53.4	8.9	14440
153B	153	0	1	42	medical	G04.8	VI	Diseases of the nervous system	0	48	1	0	58	159	22.9	37	110	150	80	20	0	10	≥1.0 L	2	0	63	0	2	0	0	0	0	0	0	0	0	without target organ lesion	0	0	0	0	0	1	no	0	7	0	9.5	3630
154	154	1	0	27	medical	C80	II	Neoplasms	0	65	1	0	62	151	27.2	36	82	131	74	19	0	15	≥1.0 L	1	0	0	0	2	0	0	0	0	0	0	0	0	without target organ lesion	0	0	0	0	0	1	no	0	9	0	11.1	6320
154A	154	0	0	29	medical	J90	X	Diseases of the respiratory system	1	58	0	0	78	175	25.5	36.3	99	150	80	24	0	15	≥1.0 L	1	0	369.5	25	2	0	0	0	0	0	0	0	0	no	1	0	0	0	0	1	no	0	9	0	8.3	20370
154B	154	0	0	29	emmergency surgery	E66.0	IV	Endocrine, nutritional and metabolic diseases	0	33	0	0	142.5	160	55.7	36	67	114	70	17	0	15	≥1.0 L	1	0	315.5	0	2	0	0	0	0	0	0	0	0	without target organ lesion	0	0	0	0	0	0	light	0	2	90.1	11.6	6530
155	155	1	1	8	medical	I20.0	IX	Diseases of the circulatory system	1	58	1	0	53.5	153	22.9	35.9	77	100	50	18	0	15	≥1.0 L	2	1	0	0	2	1	1	0	0	0	0	0	0	without target organ lesion	0	0	0	0	0	0	no	0	4	53.4	10.9	11760
155A	155	0	1	11	medical	I21.0	IX	Diseases of the circulatory system	0	40	1	0	62	150	27.6	35.5	96	120	53	20	0	15	≥1.0 L	2	0	0	14	2	1	0	0	0	0	0	0	0	without target organ lesion	0	0	0	0	0	0	no	0	2	90.1	12.9	7140
155B	155	0	1	11	elective surgery	I44.2	IX	Diseases of the circulatory system	0	77	0	0	65	170	22.5	35.7	67	90	50	20	0	15	≥1.0 L	1	0	0	15	2	0	0	0	0	0	0	0	0	no	0	0	0	0	0	0	no	0	3	77.5	12	5760
156	156	1	1	42	emmergency surgery	I20.0	IX	Diseases of the circulatory system	0	58	1	0	61	153	26.1	36.6	72	120	70	18	0	15	≥1.0 L	1	0	43.75	70	2	1	0	0	0	0	0	0	0	without target organ lesion	0	0	0	0	0	0	no	0	3	77.5	11.2	5560
156A	156	0	1	45	medical	C67.9	II	Neoplasms	1	38	0	0	57	169	20	36.8	120	100	70	19	0	15	≥1.0 L	2	0	0	0	2	0	0	0	0	0	0	0	0	no	1	0	0	0	1	0	no	0	4	53.4	7.7	12570
156B	156	0	1	45	medical	G04.8	VI	Diseases of the nervous system	0	48	1	0	58	159	22.9	37.5	88	130	80	20	0	10	0.5-0.99 L	2	0	63	0	2	0	0	0	0	0	0	0	0	without target organ lesion	0	0	0	0	0	1	no	0	7	0
157	157	1	1	8	emmergency surgery	I60.1	IX	Diseases of the circulatory system	0	51	1	0	70	167	25.1	36	99	190	100	19	0	15	≥1.0 L	2	1	0	3	2	0	0	0	1	0	0	0	0	no	0	0	0	0	0	0	no	0	2	90.1	15.2	9830
157A	157	0	1	3	medical	H46	VII	Diseases of the eye and adnexa	0	32	1	0	83	161	32	35.3	64	100	60	18	0	15	≥1.0 L	1	0	0	0	1	0	0	0	0	0	0	0	0	no	0	0	0	0	0	0	no	0	0	98.3	11.7	8260
157B	157	0	1	4	medical	G91.1	VI	Diseases of the nervous system	0	71	0	0	84	188	23.8	36.9	92	130	80	20	0	15	≥1.0 L	1	1	0	10	2	1	0	0	0	0	0	0	0	no	0	0	0	0	1	0	no	0	6	2.2	13.8	10420
158	158	1	1	3	medical	I50.9	IX	Diseases of the circulatory system	0	78	1	0	48	158	19.2	36	60	130	70	18	0	15	≥1.0 L	1	0	0	40	2	1	0	0	0	0	0	0	0	no	0	0	0	0	0	0	no	0	4	53.4	11.8	6560
158A	158	0	1	5	medical	H46	VII	Diseases of the eye and adnexa	0	32	1	0	83	161	32	35.3	64	100	60	18	0	15	≥1.0 L	1	0	0	0	2	0	0	0	0	0	0	0	0	no	0	0	0	0	0	0	no	0	0	98.3	11.7	8260
158B	158	0	1	6	medical	G91.1	VI	Diseases of the nervous system	0	71	0	0	84	188	23.8	36.9	92	130	80	20	0	15	≥1.0 L	1	1	0	10	2	0	0	0	0	0	0	0	0	no	0	0	0	0	1	0	no	0	5	21.4	13.8	10420
160	160	1	1	3	emmergency surgery	K92.2	XI	Diseases of the digestive system	0	48	1	0	60	150	26.7	35	55	70	40	19	0	15	≥1.0 L	8	0	0	0	2	0	0	1	0	0	0	0	0	without target organ lesion	0	0	0	0	0	0	no	0	2	90.1	9.4	4340
160A	160	0	1	4	medical	H46	VII	Diseases of the eye and adnexa	0	32	1	0	83	161	32	36.5	70	110	70	19	0	15	≥1.0 L	1	0	0	0	2	0	0	0	0	0	0	0	0	no	0	0	0	0	0	0	no	0	0	98.3	11.7	8260
160B	160	0	1	5	medical	G91.1	VI	Diseases of the nervous system	0	71	0	0	84	188	23.8	36.7	81	130	80	18	0	15	≥1.0 L	1	1	0	10	2	0	0	0	0	0	0	0	0	no	0	0	0	0	0	0	no	0	3	77.5	13.8	10420
161	161	1	1	25	medical	D48.9	II	Neoplasms	0	61	0	0	73	169	25.6	35.7	75	88	54	19	0	15	≥1.0 L	1	0	63	20	2	0	0	0	0	0	0	0	0	no	0	0	0	0	1	0	moderate	0	7	0	11.5	3760
161A	161	0	1	24	medical	I33.0	IX	Diseases of the circulatory system	0	74	1	0	68.5	163	25.8	36.2	73	80	50	18	0	15	≥1.0 L	2	0	0	0	2	0	0	0	0	0	0	0	0	no	0	0	0	0	0	0	no	0	3	77.5	11	6000
161B	161	0	1	28	elective surgery	I05.0	IX	Diseases of the circulatory system	0	30	1	0	72.9	156	30	36.4	77	95	60	17	0	15	≥1.0 L	2	0	0	0	2	0	1	0	0	0	0	0	0	no	0	0	0	0	0	0	no	0	1	95.9	10.7	11380
163	163	1	0	13	medical	I50.9	IX	Diseases of the circulatory system	0	46	0	0	126	170	43.6	35	87	110	70	20	0	15	≥1.0 L	1	0	0	0	2	0	0	0	0	0	0	0	0	no	0	0	0	0	0	0	no	0	0	98.3	11.8	6110
163A	163	0	0	11	medical	E23.2	IV	Endocrine, nutritional and metabolic diseases	0	44	1	0	62	149	27.9	35.6	74	140	84	19	0	15	<0.5 L	2	1	0	0	2	0	0	0	0	0	0	0	0	without target organ lesion	0	0	0	0	1	0	no	0	3	77.5	9.2	11330
163B	163	0	0	10	elective surgery	E66.0	IV	Endocrine, nutritional and metabolic diseases	0	34	1	0	130	162	49.5	36.1	73	110	70	19	0	15	≥1.0 L	1	0	0	0	2	0	0	0	0	0	0	0	0	no	0	0	0	0	0	0	no	0	0	98.3	10.9	6540
164	164	1	0	2	elective surgery	I25.1	IX	Diseases of the circulatory system	1	71	1	0	58	160	22.7	35.6	85	90	53	20	0	15	≥1.0 L	2	0	0	20	2	1	0	0	0	0	0	0	0	without target organ lesion	0	0	0	0	0	0	no	0	5	21.4	11.7	7240
164A	164	0	0	2	medical	I27.0	IX	Diseases of the circulatory system	0	24	1	0	64	151	28.1	35.8	92	108	72	17	0	15	≥1.0 L	1	0	0	0	2	0	1	0	0	0	0	0	0	no	0	0	0	0	0	0	no	0	1	95.9	14.2	6130
164B	164	0	0	3	elective surgery	I65.2	IX	Diseases of the circulatory system	0	78	0	0	54	162	20.6	35.2	65	160	80	20	0	15	≥1.0 L	1	0	0	120	2	0	0	0	1	0	0	0	0	no	0	0	0	0	0	0	no	0	4	53.4	10.2	10750
165	165	1	1	14	medical	E23.2	IV	Endocrine, nutritional and metabolic diseases	0	44	1	0	67	143	32.8	36.7		150	90	19	0	12	≥1.0 L	1	1	0	0	2	0	0	1	0	0	0	0	0	without target organ lesion	0	0	0	0	0	0	no	0	2	90.1	9.8	14840
165A	165	0	1	9	medical	H46	VII	Diseases of the eye and adnexa	0	33	1	0	83	161	32	36	89	110	70	18	0	15		1	0	0	0	2	0	0	0	0	0	0	0	0	no	0	0	0	0	0	0	no	0	0	98.3	11.7	8260
165B	165	0	1	10	medical	G91.1	VI	Diseases of the nervous system	0	71	0	0	84	188	23.8	36	96	120	70	19	0	15	≥1.0 L	1	1	0	10	2	0	0	0	0	0	0	0	0	no	0	0	0	0	0	0	no	0	3	77.5	13.8	10420
166	166	1	0	4	medical	K50.1	XI	Diseases of the digestive system	0	75	1	0	45	172	15.2	34.9	96	97	63	30	0	15		2	1	56	183	2	0	0	0	0	0	0	0	0	no	0	0	0	0	0	0	no	0	3	77.5
166A	166	0	0	4	medical	J98.9	X	Diseases of the respiratory system	0	55	0	0	48	170	16.6	37.5	89	110	80	18	0	15	≥1.0 L	2	0	280	48	2	0	0	0	0	0	0	0	0	no	0	0	0	0	1	0	no	0	3	77.5	9.9	18630
166B	166	0	0	4	medical	I85.0	IX	Diseases of the circulatory system	0	56	0	0	64.5	170	22.3	36.2	57	110	50	18	0	15	<0.5 L	4	0	0	42	2	0	0	0	0	0	0	0	0	no	1	0	0	0	0	0	light	0	4	53.4	10.7	4450
167	167	1	1	12	medical	I21.0	IX	Diseases of the circulatory system	0	63	0	0	63	167	22.6	35.8	78	140	70	18	0	15	≥1.0 L	2	0	0	20	2	1	0	0	0	0	0	0	0	without target organ lesion	1	0	0	0	0	0	no	0	6	2.2	10.4	6520
167A	167	0	1	12	medical	R27.0	XVIII	Symptoms, signs and abnormal clinical and laboratory findings, not elsewhere classified	0	26	0	0	54	157	21.9	36.2	76	100	70	18	0	15	≥1.0 L	1	0	195	0	2	0	0	0	0	0	0	0	0	no	0	0	0	0	0	0	no	0	0	98.3	15.6	6800
167B	167	0	1	15	medical	G91.1	VI	Diseases of the nervous system	0	71	0	0	84	188	23.8	35.5	64	153	96	20	0	15	≥1.0 L	1	1	0	10	2	1	0	0	0	0	0	0	0	no	0	0	0	0	1	0	no	0	6	2.2	13	10000
168	168	1	1	1	medical	I25.0	IX	Diseases of the circulatory system	0	51	0	0	61.1	164	22.7	35.5	104	139	86	19	0	15	≥1.0 L	2	1	0	0	2	1	0	0	0	0	0	0	0	without target organ lesion	0	0	0	0	0	0	no	0	3	77.5	13.1	7970
168A	168	0	1	2	medical	J98.9	X	Diseases of the respiratory system	0	55	0	0	48	170	16.6	36.6	86	103	70	22	0	15	≥1.0 L	2	0	157.5	48	2	0	0	0	0	0	0	0	0	no	0	0	0	0	1	0	no	0	3	77.5	9.9	18630
168B	168	0	1	2	medical	I85.0	IX	Diseases of the circulatory system	0	56	0	0	64.5	170	22.3		64	97	80	20	0	15	<0.5 L	4	0	0	42	2	0	0	0	0	0	0	0	0	no	1	0	0	0	0	0	light	0	4	53.4	9.9	4590
169	169	1	0	3	medical	I21.0	IX	Diseases of the circulatory system	0	69	1	0	73	159	28.9	36	82	123	74	18	0	16	≥1.0 L		0	0	40	2	0	0	0	0	0	0	0	0	with target organ lesion	0	0	0	0	0	0	no	0	4	53.4	11.1	10720
169A	169	0	0	3	medical	J98.9	X	Diseases of the respiratory system	0	55	0	0	48	170	16.6	36.6	86	103	70	22	0	15	≥1.0 L	2	0	157.5	48	2	0	0	0	0	0	0	0	0	no	0	0	0	0	1	0	no	0	3	77.5	9.9	18630
169B	169	0	0	3	medical	I85.0	IX	Diseases of the circulatory system	0	56	0	0	64.5	170	22.3	36.2	54	97	80	18	0	15	<0.5 L	4	0	0	42	2	0	0	0	0	0	0	0	0	no	1	0	0	0	0	0	light	0	4	53.4	9.9	4590
170	170	1	1	8	emmergency surgery	I20.9	IX	Diseases of the circulatory system	0	54	0	0	97	171	33.2	37	89	100	60	22	0	15	0.5-0.99 L	3	0	126	30	2	1	0	0	0	0	0	0	0	without target organ lesion	0	0	0	0	0	0	no	0	3	77.5	10.8	11670
170A	170	0	1	5	medical	J98.9	X	Diseases of the respiratory system	0	55	0	0	48			36.6	86	103	70	22	0	15	≥1.0 L	2	0	157.5	48	2	0	0	0	0	0	0	0	0	no	0	0	0	0	1	0	no	0	3	77.5	9.8	18940
170B	170	0	1	5	medical	I85.0	IX	Diseases of the circulatory system	0	56	0	0	64.5	170	22.3	36.2	64	97	80	18	0	15	<0.5 L	4	0	0	42	2	0	0	0	0	0	0	0	0	no	1	0	0	0	0	0	light	0	4	53.4	10.7	4450
171	171	1	1	4	medical	K80.5	XI	Diseases of the digestive system	0	25	1	0	65	144	31.3	36.3	61	120	80	20	0	15	<0.5 L	3	0	0	5	3	0	0	0	0	0	0	0	0	no	0	0	0	0	0	0	no	0	0	98.3	11.8	5910
171A	171	0	1	4	medical	A46	I	Certain infectious and parasitic diseases	0	40	0	0	74	165	27.2	37.9	79	114	81	20	0	15	<0.5 L	2	1	0	25	2	0	0	0	0	0	0	0	0	no	0	0	0	0	0	0	no	0	0	98.3	14.1	9250
171B	171	0	1	3	elective surgery	Z93.3	XXI	Factors influencing health status and contact with health services	0	50	1	0	55	150	24.4	35.5	65	120	70	18	0	15	<0.5 L	1	0	0	20	2	0	0	0	0	0	0	0	0	no	0	0	0	0	0	0	no	0	1	95.9	13.5	5780
172	172	1	1	4	medical	J44.1	X	Diseases of the respiratory system	0	60	0	0	61	170	21.1	36.3	71	113	67	17	0	15	≥1.0 L	1	1	0	80	2	0	0	0	0	0	0	0	0	no	0	0	0	0	1	0	no	0	4	53.4	11.9	9810
172A	172	0	1	6	medical	A46	I	Certain infectious and parasitic diseases	0	40	0	0	74	165	27.2	36	68	110	73	21	0	15		2	1	0	25	2	0	0	0	0	0	0	0	0	no	0	0	0	0	0	0	no	0	0	98.3	14.1	9250
172B	172	0	1	5	elective surgery	Z93.3	XXI	Factors influencing health status and contact with health services	0	50	1	0	55	150	24.4	36.7	72	110	80	14	0	15	≥1.0 L	1	0	0	20	2	0	0	0	0	0	0	0	0	no	0	0	0	0	0	0	no	0	1	95.9	13.5	5780
173	173	1	1	2	medical	M34.9	XIII	Diseases of the musculoskeletal system and connective tissue	0	35	1	0	70	164	26	36.9	73	99	60	28	0	15	≥1.0 L	4	1	0	0	2	0	0	0	0	0	0	1	0	no	0	0	0	0	0	0	no	0	1	95.9	10.9	4480
173A	173	0	1	2	medical	K74.6	XI	Diseases of the digestive system	0	23	1	0	75	166	27.2	36.8	108	119	73	24	0	15	≥1.0 L	2	0	15.75	0	2	0	0	0	0	0	0	0	0	no	0	0	0	0	0	0	light	0	1	95.9	10.5	1970
173B	173	0	1	2	medical	E11.2	IV	Endocrine, nutritional and metabolic diseases	0	76	1	0	70	160	27.3	37.3	89	153	79	20	0	15	≥1.0 L	1	0	0	30	2	0	1	0	0	0	0	0	0	with target organ lesion	1	0	0	0	0	0	no	0	8	0	11	12610
174	174	1	1	3	medical	E11.2	IV	Endocrine, nutritional and metabolic diseases	0	76	1	0	70	160	27.3	36	76	142	59	24	0	15	≥1.0 L	1	0	0	30	2	0	1	0	0	0	0	0	0	with target organ lesion	1	0	0	0	0	0	no	0	8	0
174A	174	0	1	3	medical	K74.6	XI	Diseases of the digestive system	0	23	1	0	75	166	27.2	35.7	96	117	81	18	0	15	≥1.0 L	2	1	0	0	2	0	0	0	0	0	0	0	0	no	0	0	0	0	0	0	light	0	1	95.9	10.5	1970
174B	174	0	1	3	elective surgery	K93.1	XI	Diseases of the digestive system	0	46	1	0	53	160	20.7	36.6	59	130	70	18	0	15		1	0	47.25	60	2	0	0	0	0	0	0	0	0	no	0	0	0	0	0	0	no	0	0	98.3
175	175	1	1	2	medical	E11.2	IV	Endocrine, nutritional and metabolic diseases	0	44	1	0	55.2	150	24.5	37.3	96	157	82	16	0	15	≥1.0 L	1	0	0	0	2	0	1	0	0	0	0	0	0	with target organ lesion	1	0	0	0	0	0	no	0	5	21.4	7.9	4000
175A	175	0	1	0	elective surgery	N13.3	XIV	Diseases of the genitourinary system	0	54	1	0	62	155	25.8	35.8	60	120	70	19	0	15	≥1.0 L	1	0	0	26	2	0	0	0	0	0	0	0	0	no	0	0	0	0	0	0	no	0	1	95.9	13.7	8510
175B	175	0	1	5	medical	K74.6	XI	Diseases of the digestive system	0	23	1	0	75	166	27.2	36.5	102	120	80	20	0	15	≥1.0 L	2	0	15.75	0	2	0	0	0	0	0	0	0	0	no	0	0	0	0	0	0	light	0	1	95.9	9.3	3620
176	176	1	1	3	medical	K86.0	XI	Diseases of the digestive system	0	43	0	0	59.7	173	19.9	35.2	73	83	64	20	0	15	<0.5 L	3	1	0	25	3	0	0	0	0	0	0	0	0	without target organ lesion	0	0	0	0	0	0	no	0	1	95.9	10.5	9220
176A	176	0	1	2	medical	K62.3	XI	Diseases of the digestive system	0	60	1	0	54	160	21.1	36.7	69	130	72	20	0	15	<0.5 L	1	0	0	0	2	0	0	0	1	0	0	0	0	without target organ lesion	1	0	0	0	0	0	no	0	6	2.2
176B	176	0	1	7	elective surgery	K74.6	XI	Diseases of the digestive system	0	23	1	0	75	166	27.2	36.7	87	100	60	21	0	15	<0.5 L	2	0	15.75	0	2	0	0	0	0	0	0	0	0	no	0	0	0	0	0	0	light	0	1	95.9	9.4	3540
177	177	1	0	6	medical	K83.0	XI	Diseases of the digestive system	0	55	1	0	63	162	24	36.9	92	100	60	18	0	15	<0.5 L	3	0	0	40	2	0	0	0	0	0	0	0	0	no	0	0	0	0	1	0	moderate	0	6	2.2	10.3	12740
177A	177	0	0	8	elective surgery	K74.6	XI	Diseases of the digestive system	0	23	1	0	75	166	27.2	36.7	115	120	63	20	0	15	<0.5 L	2	0	15.75	0	2	0	0	0	0	0	0	0	0	no	0	0	0	0	0	0	light	0	1	95.9
177B	177	0	0	8	medical	E11.2	IV	Endocrine, nutritional and metabolic diseases	0	76	1	0	70	160	27.3	36.1	83	167	64	18	0	15	≥1.0 L	1	0	0	30	2	0	1	0	0	0	0	0	0	with target organ lesion	1	0	0	0	0	0	no	0	8	0	10.5	7440
178	178	1	1	21	medical	I71.0	IX	Diseases of the circulatory system	0	36	1	0	60.7	153	25.9	35	83	120	70	17	0	15	≥1.0 L	3	1	354.25	0	2	0	1	0	0	0	0	0	0	no	1	0	0	0	0	0	moderate	0	6	2.2	8.2	9590
178A	178	0	1	21	medical	K74.6	XI	Diseases of the digestive system	0	43	1	0	51.2	156	21	36	82	100	50	18	0	15	≥1.0 L	2	0	0	0	2	0	0	0	0	0	0	0	0	no	0	0	0	0	0	0	light	0	1	95.9	9.4	8400
178B	178	0	1	22	elective surgery	I70.2	IX	Diseases of the circulatory system	0	55	0	0	73	173	24.4	36	80	140	90	20	0	15	0.5-0.99 L	1	1	80	26	2	0	0	1	0	0	0	0	0	with target organ lesion	1	0	0	0	0	0	no	0	6	2.2
179	179	1	1	8	medical	M32.1	XIII	Diseases of the musculoskeletal system and connective tissue	0	35	1	0	70	159	27.7	36.3	86	120	60	19	0	15	≥1.0 L	1	1	0	0	2	0	0	0	0	0	0	1	0	no	0	0	0	0	0	0	no	0	1	95.9	10.8	6890
179A	179	0	1	10	medical	K74.6	XI	Diseases of the digestive system	0	23	1	0	75	166	27.2	36	93	100	70	19	0	15	0.5-0.99 L	2	0	15.75	0	2	0	0	0	0	0	0	0	0	no	0	0	0	0	0	0	light	0	1	95.9	8.8	3430
179B	179	0	1	11	medical	N18.9	XIV	Diseases of the genitourinary system	0	44	1	0	60	148	27.4	36.8	84	110	70	20	0	15	≥1.0 L	1	0	0	20	2	0	0	0	0	0	0	0	0	without target organ lesion	1	0	0	0	0	0	no	0	3	77.5	9.2	3580
181	181	1	1	28	medical	F31.4	V	Mental and behavioural disorders	0	48	1	0	94	152	40.7	36.7	72	120	80	18	0	15	0.5-0.99 L	2	0	0	0	2	0	0	0	0	0	0	0	0	no	0	0	0	0	0	0	no	0	0	98.3	13.8	8940
181A	181	0	1	26	medical	J98.9	X	Diseases of the respiratory system	0	55	0	0	48			37.6	106	160	94	19	0	15	≥1.0 L	2	0	157.5	48	2	0	0	0	0	0	0	0	0	no	0	0	0	0	1	0	no	0	3	77.5	8.2	20170
181B	181	0	1	28	medical	I33.0	IX	Diseases of the circulatory system	0	27	0	0	58	163	21.8	37	89	128	60	20	0	15	0.5-0.99 L	1	0	157.5	11	2	0	0	0	0	0	0	0	0	no	0	0	0	0	0	0	no	0	0	98.3	14.2	7910
182	182	1	0	24	medical	R93.8	XVIII	Symptoms, signs and abnormal clinical and laboratory findings, not elsewhere classified	0	59	0	0	87	174	28.7	35.5	60	150	80	20	0	15	<0.5 L	1	0	0	0	2	1	0	0	0	0	0	0	0	with target organ lesion	1	0	0	0	0	0	no	0	6	2.2	8.7	4440
182A	182	0	0	20	medical	K74.6	XI	Diseases of the digestive system	0	43	1	0	51.2	156	21	36.6	74	103	51	17	0	15		2	0	0	0	2	0	0	0	0	0	0	0	0	no	0	0	0	0	0	0	light	0	1	95.9	8.9	4590
182B	182	0	0	25	medical	J98.9	X	Diseases of the respiratory system	0	55	0	0	48	170	16.6	37.9	111	150	90	17	0	15	≥1.0 L	2	0	157.5	48	2	0	0	0	0	0	0	0	0	no	0	0	0	0	1	0	no	0	3	77.5	8.2	2070
184	184	1	0	10	elective surgery	I20.0	IX	Diseases of the circulatory system	0	71	1	0	86.1	152	37.3	33.2	72	120	80	18	0	15	0.5-0.99 L		0	0	63	2	0	0	0	0	0	0	0	0	with target organ lesion	1	0	0	0	0	0	no	0	7	0	9.2	4000
184A	184	0	0	10	elective surgery	I20.0	IX	Diseases of the circulatory system	0	40	1	0	61	158	24.4	36.5	80	150	100	40	0	15	0.5-0.99 L	3	0	0	0	2	0	0	0	0	0	0	0	0	without target organ lesion	1	0	0	0	0	0	no	0	3	77.5
184B	184	0	0	9	medical	I21.4	IX	Diseases of the circulatory system	0	67	0	0	69.5	160	27.1	36.5	86	120	80	18	0	15	0.5-0.99 L	3	0	293.5	20	2	1	0	0	1	0	0	0	0	no	1	0	0	0	0	0	no	0	6	2.2	15	5700
185	185	1	1	23	medical	I21.0	IX	Diseases of the circulatory system	0	67	1	0	64	172	21.6	36	64	128	53	19	0	15	<0.5 L	2	0	0	0	2	1	1	0	0	0	0	0	0	with target organ lesion	1	0	0	0	0	0	light	0	9	0	7.9	6080
185A	185	0	1	23	medical	D48.0	II	Neoplasms	0	33	1	0	71	168	25.2	36.5	103	140	90	20	0	15	≥1.0 L	2	0	0	0	2	0	0	0	0	0	0	0	0	no	0	0	0	0	1	0	no	0	2	90.1	12	11290
185B	185	0	1	18	medical	I21.4	IX	Diseases of the circulatory system	0	67	0	0	69.5	160	27.1	36.5	57	90	60	19	0	15	0.5-0.99 L	3	0	293.5	10	2	1	0	0	1	0	0	0	0	no	1	0	0	0	0	0	no	0	6	2.2	14.6	6050
186	186	1	1	23	elective surgery	D43.0	II	Neoplasms	0	56	1	0	55	155	22.9	37.1	99	102	76	20	0	15	≥1.0 L	1	0	0	10	2	0	0	0	0	0	0	0	0	no	0	0	0	0	0	0	no	0	1	95.9	10.3	1810
186A	186	0	1	19	medical	K74.6	XI	Diseases of the digestive system	0	23	1	0	60.8	166	22.1	36.9	99	120	70	18	0	15	0.5-0.99 L	2	0	15.75	0	2	0	0	0	0	0	0	0	0	no	0	0	0	0	0	0	light	0	1	95.9
186B	186	0	1	20	medical	N18.9	XIV	Diseases of the genitourinary system	0	44	1	0	60	148	27.4	36.9	84	110	70	22	0	15	≥1.0 L	1	0	0	20	2	0	0	0	0	0	0	0	0	without target organ lesion	1	0	0	0	0	0	no	0	3	77.5	8.8	4350
187	187	1	0	19	medical	J98.4	X	Diseases of the respiratory system	0	38	1	0	61.2	170	21.2	35.2	73	60	40	20	0	15	≥1.0 L	2	0	0	0	2	0	0	0	0	0	0	0	0	no	0	0	0	0	0	0	no	0	0	98.3	9.3	6260
187A	187	0	0	19	medical	D48.0	II	Neoplasms	0	33	1	0	71	168	25.2	36.2	94	140	100	21	0	15	≥1.0 L	2	0	0	0	2	0	0	0	0	0	0	0	0	no	0	0	0	0	0	1	no	0	6	2.2	11.6	8500
187B	187	0	0	18	medical	G72.9	VI	Diseases of the nervous system	0	38	0	0				36.4	78	108	68	17	0	15	≥1.0 L	1	0	0	0	2	0	0	0	0	0	0	0	0	no	0	0	0	0	0	0	no	0	0	98.3	13.6	5320
188	188	1	1	5	medical	D33.1	II	Neoplasms	0	30	1	0	57	150	25.3	34.8	73	96	59	16	0	15	≥1.0 L	1	0	0	0	2	0	0	0	0	0	0	0	0	no	0	0	0	0	1	0	no	0	2	90.1	11.4	8200
188A	188	0	1	0	elective surgery	D37.9	II	Neoplasms	0	21	1	0	65	167	23.3	35.2	94	140	100	20	0	15	≥1.0 L	1	0	0	0	2	0	0	0	0	0	0	0	0	no	0	0	0	0	1	0	no	0	2	90.1	12.6	7710
188B	188	0	1	1	medical	J15.9	X	Diseases of the respiratory system	0	92	1	0	70	159	27.7	35.1	68	180	70	22	0	15	≥1.0 L	1	0	0	0	2	0	0	0	0	0	0	0	0	no	0	0	0	0	0	0	no	0	5	21.4	11.4	6440
190	190	1	1	10	medical	I21.0	IX	Diseases of the circulatory system	0	78	0	0	62	165	22.8	36.5	56	128	77	18	0	15	≥1.0 L	1	0	0	10		1	0	0	0	0	0	0	0	without target organ lesion	0	0	0	0	0	0	no	0	5	21.4	11.8	3460
190A	190	0	1	9	elective surgery	I83.2	IX	Diseases of the circulatory system	0	80	0	0	70	165	25.7	36.3	101	133	78	18	0	15	≥1.0 L	1	0	0	0	2	0	0	1	0	0	0	0	0	no	0	0	0	0	0	0	no	0	5	21.4	8.2	8180
190B	190	0	1	9	medical	I20.0	IX	Diseases of the circulatory system	0	79	1	0	70	160	27.3	36.5	56	128	77	18	0	15	≥1.0 L	2	0	0	275	2	0	0	0	0	0	0	0	0	without target organ lesion	0	0	0	0	0	0	no	0	4	53.4	11.8	5400
191	191	1	1	8	medical	I20.0	IX	Diseases of the circulatory system	0	68	1	0	54.2	149	24.4	36.8	78	110	70	17	0	15	≥1.0 L	1	1	0	0	2	1	1	0	0	0	0	0	0	no	0	0	0	0	0	0	no	0	4	53.4	9.9	5440
191A	191	0	1	8	medical	I20.0	IX	Diseases of the circulatory system	0	79	1	0	70	160	27.3	35.9	61	110	70	18	0	15	≥1.0 L	2	0	0	275	2	0	0	0	0	0	0	0	0	without target organ lesion	0	0	0	0	0	0	no	0	4	53.4	11.8	5400
191B	191	0	1	8	elective surgery	I83.2	IX	Diseases of the circulatory system	0	80	0	0	70	165	25.7	36.8	109	100	50	24	0	15	≥1.0 L	1	0	0	70	2	0	0	1	0	0	0	0	0	no	0	0	0	0	0	0	no	0	5	21.4	10	13500
192	192	1	1	9	medical	N04.9	XIV	Diseases of the genitourinary system	0	28	0	0	91	176	29.4	36	82	100	70	18	0	15	<0.5 L	1	0	0	14	2	0	0	0	0	0	0	0	0	no	0	0	0	0	0	0	no	0	0	98.3	14.2	7690
192A	192	0	1	13	medical	I20.0	IX	Diseases of the circulatory system	0	79	1		70	160	27.3		69	120	70	18	0	15	≥1.0 L	2	0	0	275	2	0	0	0	0	0	0	0	0	without target organ lesion	0	0	0	0	0	0	no	0	4	53.4	11.8	5400
192B	192	0	1	10	emmergency surgery	D73.3	III	Diseases of the blood and blood-forming organs	0	47	0	0	70	166	25.4	36.1	112	111	80	19	0	15	≥1.0 L	1	0	0	0	2	0	0	0	0	0	0	0	0	no	0	0	0	0	0	0	no	0	0	98.3	9.4	24970
193	193	1	1	4	elective surgery	G20	VI	Diseases of the nervous system	0	45	0	0	58	172	19.6	37.2	111	120	60	19	0	8	0.5-0.99 L	2	0	0	0	2	0	0	0	0	0	0	0	0	no	0	0	0	0	0	0	no	0	0	98.3	9.2	5870
193A	193	0	1	9	emmergency surgery	I20.0	IX	Diseases of the circulatory system	0	63	0	0	73.8	176	23.8	35	72	100	80	19	0	15	≥1.0 L	2	0	0	12	2	1	1	0	0	0	0	0	0	no	0	0	0	0	0	0	no	0	4	53.4	12.3	6880
193B	193	0	1	7	medical	I50.0	IX	Diseases of the circulatory system	0	40	0	0	69	170	23.9	35.9	78	94	61	30	0	15	≥1.0 L	3	1	0	0	2	0	1	0	0	0	0	1	0	no	0	0	0	0	0	0	light	0	3	77.5	11.8	7500
194	194	1	1	12	medical	N17.9	XIV	Diseases of the genitourinary system	0	22	1	0	53	166	19.2	36	93	124	77	16	0	15	≥1.0 L	1	1	0	0	2	0	0	0	0	0	0	0	0	no	0	0	0	0	0	0	no	0	0	98.3	9	7420
194A	194	0	1	13	elective surgery	M86.9	XIII	Diseases of the musculoskeletal system and connective tissue	0	51	0	0	85	171	29.1	36.4	76	120	74	20	0	15	≥1.0 L	1	0	0	0	2	0	0	0	0	0	0	0	0	no	0	0	0	0	0	0	no	0	1	95.9	12.8	8200
194B	194	0	1	13	medical	N19	XIV	Diseases of the genitourinary system	0	20	0	0	58.7	160	22.9	36	53	150	90	18	0	15		1	0	0	0	2	0	0	0	0	0	0	0	0	no	1	0	0	0	0	0	no	0	2	90.1
195	195	1	1	5	medical	I20.0	IX	Diseases of the circulatory system	0	72	1	0	84	155	35	36.1	66	120	60	20	0	15	≥1.0 L	1	1	0	57	2	0	1	0	0	0	0	0	0	without target organ lesion	0	0	0	0	0	0	no	0	5	21.4	12.8	5680
195A	195	0	1	2	medical	I47.2	IX	Diseases of the circulatory system	0	45	0	0	84	179	26.2	35	63	130	80	17	0	15	≥1.0 L	2	0	0	0	2	0	0	0	0	0	0	0	0	no	0	0	0	0	0	0	no	0	0	98.3	15.4	8760
195B	195	0	1	9	medical	I50.0	IX	Diseases of the circulatory system	0	40	0	0	69	170	23.9	36.3	84	100	70	20	1	15	≥1.0 L	3	1	0	0	2	0	1	0	0	0	0	1	0	no	0	0	0	0	0	0	light	0	3	77.5	10.5	7130
197	197	1	1	21	medical	J17.0	X	Diseases of the respiratory system	0	70	1	0	65	145	30.9	37.9	71	130	70	21	0	15	≥1.0 L	3	0	0	100	2	0	1	0	0	0	0	0	0	without target organ lesion	1	0	0	0	0	0	no	0	7	0	10	7380
197A	197	0	1	19	medical	I20.0	IX	Diseases of the circulatory system	0	79	1		70	160	27.3	36.5	69	120	70	18	0	15	≥1.0 L	2	0	0	275	2	0	0	0	0	0	0	0	0	without target organ lesion	0	0	0	0	0	0	no	0	4	53.4	10.8	5820
197B	197	0	1	17	elective surgery	C22.1	II	Neoplasms	0	74	1	0	51	150	22.7	36.9	83	100	100	60	0	8	0.5-0.99 L		0	0	275	2	0	0	0	0	0	0	0	0	no	0	0	0	0	1	0	no	0	5	21.4	8	10270
198	198	1	1	33	medical	I50.9	IX	Diseases of the circulatory system	0	46	0	0	72.8	171	24.9	36.3	93	110	70	19	0	15	≥1.0 L	1	1	0	36	0	0	0	0	0	0	0	0	0	no	0	0	0	0	0	0	no	0	0	98.3	8.7	4490
198A	198	0	1	35	medical	I21.9	IX	Diseases of the circulatory system	0	79	0	0	74.8	162	28.5	35.8	68	120	80	20	0	15	≥1.0 L	5	0	0	216	2	0	0	0	0	0	0	0	0	no	0	0	0	0	0	0	no	0	3	77.5	13.1	6040
198B	198	0	1	37	medical	N18.9	XIV	Diseases of the genitourinary system	0	44	1	0	60	148	27.4	36.3	68	120	80	20	0	15	≥1.0 L	1	0	0	20	2	0	0	0	0	0	0	0	0	with target organ lesion	1	0	0	0	0	0	no	0	4	53.4	7.5	4790
199	199	1	1	6	elective surgery	R93.8	XVIII	Symptoms, signs and abnormal clinical and laboratory findings, not elsewhere classified	0	31	1	0	64	159	25.3	36.1	64	100	50	16	0	15	≥1.0 L	1	0	0	0	2	0	1	0	0	0	0	1	0	no	1	0	0	0	0	0	no	0	4	53.4
199A	199	0	1	8	medical	N19	XIV	Diseases of the genitourinary system	0	20	0	0	58.7	160	22.9	35.6	70	110	60	18	0	15	≥1.0 L	1	0	0	0	2	0	0	0	0	0	0	0	0	no	1	0	0	0	0	0	no	0	2	90.1	12.1	2640
199B	199	0	1	7	medical	I47.2	IX	Diseases of the circulatory system	0	45	0	0	84	179	26.2	35.4	78	120	80	18	0	15	≥1.0 L	2	0	0	0	2	0	0	0	0	0	0	0	0	no	0	0	0	0	0	0	no	0	0	98.3	13.7	7310
200	200	1	1	14	medical	J18.0	X	Diseases of the respiratory system	0	90	1	0	54	156	22.2	36.5	63	129	75	21	0	15	≥1.0 L	1	0	0	0	2	0	0	0	0	0	0	0	0	no	0	0	0	0	0	0	no	0	5	21.4	10.8	7080
200A	200	0	1	14	medical	G35	VI	Diseases of the nervous system	0	44	1	0	53	151	23.2	36.7	86	110	80	17	0	15	≥1.0 L	1	0	0	0	2	0	0	0	0	0	0	0	0	no	0	0	0	0	0	0	no	0	0	98.3
200B	200	0	1	14	medical	G35	VI	Diseases of the nervous system	0	40	1	0	52	159	20.6	36.2	85	100	60	16	0	15	≥1.0 L	1	0	0	0	2	0	0	0	0	0	0	0	0	no	0	0	0	0	0	0	no	0	0	98.3	12.3	12320
201	201	1	0	37	medical	N18.9	XIV	Diseases of the genitourinary system	0	22	1	0	44	158	17.6	37.2	81	120	70	18	0	15	<0.5 L	2	1	0	0	2	0	0	0	0	0	0	0	0	no	1	0	0	0	0	0	no	0	2	90.1	7.7	4290
201A	201	0	0	37	medical	F33.0	V	Mental and behavioural disorders	0	30	1	0	56	155	23.3	36.6	98	110	70	19	0	15	≥1.0 L	2	0	0	0	2	0	0	0	0	0	0	1	0	no	0	0	0	0	0	0	no	0	1	95.9	11.2	9980
201B	201	0	0	39	medical	K92.2	XI	Diseases of the digestive system	0	41	1	0	52	161	20.1	35.6	61	100	60	18	0	15	≥1.0 L	2	0	428.5	14	2	0	0	0	0	0	0	0	0	no	0	0	0	0	0	0	light	0	1	95.9	11.2	6680
202	202	1	0	30	medical	J44.1	X	Diseases of the respiratory system	0	65	0	0	60	170	20.8	35.6	80	110	70	18	0	15	≥1.0 L	1	0	0	0	2	0	0	0	0	0	1	0	0	no	0	0	0	0	0	1	no	0	9	0	13	14590
202A	202	0	0	27	medical	F33.0	V	Mental and behavioural disorders	0	30	1	0	56	155	23.3	36	100	100	60	20	0	15	≥1.0 L	1	0	0	0	2	0	0	0	0	0	0	1	0	no	0	0	0	0	0	0	no	0	1	95.9	12.6	9400
202B	202	0	0	29	medical	K92.2	XI	Diseases of the digestive system	0	41	0	0	52	161	20.1	35.6	61	100	60	18	0	15	≥1.0 L	2	0	397	14	2	0	0	0	0	0	0	0	0	no	0	0	0	0	0	0	light	0	1	95.9	10.4	5990
203	203	1	1	5	elective surgery	J44.1	X	Diseases of the respiratory system	0	84	1	0	70	160	27.3	36.3	72	90	60	16	0	15	≥1.0 L	2	0	0	0	2	0	1	0	0	0	1	0	0	no	0	0	0	0	0	0	no	0	6	2.2	15.6	63000
203A	203	0	1	4	medical	I20.0	IX	Diseases of the circulatory system	0	70	0	0	65	170	22.5	35.8	67	82	46	17	0	15	≥1.0 L	2	0	0	24	2	1	0	0	0	0	0	0	0	with target organ lesion	0	0	0	0	0	0	no	0	6	2.2
203B	203	0	1	3	medical	J44.0	X	Diseases of the respiratory system	0	71	1	0	36.7	175	12	36	86	140	90	20	0	15	≥1.0 L	4	0	0	35	2	0	0	0	0	0	1	0	0	without target organ lesion	0	0	0	0	0	0	no	0	5	21.4	13.2	11100
204	204	1	1	6	medical	I25.0	IX	Diseases of the circulatory system	0	59	0	0	69	175	22.5	36.8	76	110	70	19	0	15	≥1.0 L	2	1	391.5	120	2	1	0	0	0	0	0	0	0	no	0	0	0	0	0	0	no	0	2	90.1	10.9	6000
204A	204	0	1	1	elective surgery	K80.8	XI	Diseases of the digestive system	0	25	0	0	54	170	18.7	37	72	100	50	16	0	15	<0.5 L	2	0	0	0	2	0	0	0	0	0	0	0	0	no	0	0	0	0	0	0	no	0	0	98.3	11	8510
204B	204	0	1	5	medical	I20.0	IX	Diseases of the circulatory system	0	70	0	0	66	170	22.8	36.4	68	100	60	18	0	15	≥1.0 L	2	0	0	24	2	1	0	0	0	0	0	0	0	with target organ lesion	0	0	0	0	0	0	no	0	6	2.2
205	205	1	0	7	medical	G44.8	VI	Diseases of the nervous system	0	29	0	0	75	166	27.2	36.3	75	124	70	17	0	15	≥1.0 L	3	1	106.75	0	2	0	0	0	0	0	0	0	0	no	0	0	0	0	1	0	no	0	2	90.1	14.5	9570
205A	205	0	0	7	elective surgery	K93.1	XI	Diseases of the digestive system	0	31	0	0	68	176	22	36.2	74	125	78	17	0	15	<0.5 L	1	0	0	0	2	0	0	0	0	0	0	0	0	no	0	0	0	0	0	0	no	0	0	98.3	10.7	9000
205B	205	0	0	6	medical	M32.1	XIII	Diseases of the musculoskeletal system and connective tissue	0	25	1	0		160		36.6	95	111	68	16	0	15	≥1.0 L	1	0	0	0	2	0	0	0	0	0	0	1	0	no	0	0	0	0	0	0	no	0	1	95.9	11.2	5710
206	206	1	1	3	medical	C34.9	II	Neoplasms	1	93	1		70	150	31.1	36.7	99	183	93	21	0		≥1.0 L	1	0	0	0	2	0	0	0	0	0	0	0	0	no	0	0	0	0	1	0	no	0	7	0
206A	206	0	1	2	elective surgery	K80.8	XI	Diseases of the digestive system	0	25	0	0	54	170	18.7	36.5	69	100	60	20	0	15	<0.5 L	2	0	0	0	2	0	0	0	0	0	0	0	0	no	0	0	0	0	0	0	no	0	0	98.3
206B	206	0	1	6	medical	I20.0	IX	Diseases of the circulatory system	0	70	0	0	66	170	22.8	35.8	61	70	40	20	0	15	≥1.0 L	2	0	0	0	2	1	0	0	0	0	0	0	0	without target organ lesion	0	0	0	0	0	0	no	0	5	21.4
207	207	1	1	12	elective surgery	N18.0	XIV	Diseases of the genitourinary system	1	30	0	1	53	157	21.5	35.4	91	131	65	19	0	15	<0.5 L	3	0	0	0	2	0	0	0	0	0	0	0	0	with target organ lesion	1	0	0	0	0	0	no	0	4	53.4	8.4	11180
207A	207	0	1	12	medical	I20.0	IX	Diseases of the circulatory system	0	70	0	0	65	170	22.5	36.7	106	134	99	20	0	15	≥1.0 L	2	0	0	24	2	1	0	0	0	0	0	0	0	without target organ lesion	0	0	0	0	0	0	no	0	5	21.4
207B	207	0	1	11	medical	J44.0	X	Diseases of the respiratory system	0	71	1	0	36.7	175	12	36.3	103	120	60	20	0	15	≥1.0 L	4	0	0	35	0	0	0	0	0	0	1	0	0	no	0	0	0	0	0	0	no	0	4	53.4	11.8	7680
208	208	1	0	16	elective surgery	I25.0	IX	Diseases of the circulatory system	0	63	0	0	65	170	22.5	34	60	150	90	18	0	15	0.5-0.99 L	2	1	0	0	2	0	0	1	0	0	0	0	0	with target organ lesion	1	0	0	0	0	0	no	0	7	0	9.3	6680
208A	208	0	0	16	medical	N11.0	XIV	Diseases of the genitourinary system	0	43	1	0	48	152	20.8	36.7	83	130	80	18	0	15	≥1.0 L	1	0	0	0	2	0	0	0	0	0	0	1	0	no	0	0	0	0	0	0	no	0	1	95.9	5.7	5780
208B	208	0	0	14	medical	M05.3	XIII	Diseases of the musculoskeletal system and connective tissue	0	29	1	0	47	160	18.4	35.2	100	104	62	18	0	15	≥1.0 L	2	1	0	0	2	0	0	0	0	0	0	1	0	no	0	0	0	0	0	0	no	0	1	95.9	9.1	6070
210	210	1	1	5	medical	R18	XVIII	Symptoms, signs and abnormal clinical and laboratory findings, not elsewhere classified	0	25	1	0	63.5	167	22.8	36.2	91	150	100	20	0	15	<0.5 L	3	0	0	0	2	0	0	0	0	0	0	0	0	with target organ lesion	1	0	0	0	0	0	no	0	4	53.4	10	5780
210A	210	0	1	6	medical	K50.1	XI	Diseases of the digestive system	0	18	0	0	56	173	18.7	36.6	87	120	60	18		15	≥1.0 L	3	0	0	0	2	0	0	0	0	0	0	0	0	no	0	0	0	0	0	0	no	0	0	98.3	11.1	7680
210B	210	0	1	5	medical	K70.3	XI	Diseases of the digestive system	1	54	0	0	85	167	30.5	36.6	65	100	60	18	0	15	≥1.0 L	1	1	126.5	0	2	0	0	0	0	0	0	0	0	no	0	0	0	0	0	0	light	0	2	90.1	8.5	2390
211	211	1	1	23	medical	K70.3	XI	Diseases of the digestive system	1	46	0	0	100	178	31.6	36.4	54	143	67	17	0	15	≥1.0 L	2	0	0	0	2	0	1	0	0	0	0	0	1	without target organ lesion	0	0	0	0	0	0	moderate	0	6	2.2	7.6	2940
211A	211	0	1	26	medical	M87.0	XIII	Diseases of the musculoskeletal system and connective tissue	0	36	0	0	68	173	22.7	36.4	102	140	80	18	0	15	≥1.0 L	3	0	0	0	2	0	0	0	0	0	0	0	0	no	0	0	0	0	0	0	no	0	0	98.3	11.7	8640
211B	211	0	1	21	medical	K70.3	XI	Diseases of the digestive system	0	61	0	0	72	173	24.1	36.3	96	110	70	20	0	15	≥1.0 L	3	0	0	20	2	0	0	0	0	0	0	0	0	no	0	0	0	0	0	0	light	0	3	77.5
212	212	1	0	18	medical	J44.0	X	Diseases of the respiratory system	0	71	1	0	36.7	175	12	35.8	80	103	73	20	0	15	≥1.0 L	4	0	0	35	2	0	0	0	0	0	1	0	0	without target organ lesion	0	0	0	0	0	0	no	0	5	21.4	13.3	10800
212A	212	0	0	20	medical	N11.0	XIV	Diseases of the genitourinary system	0	43	1	0	48	152	20.8	35.3	98	110	70	20	0	15	≥1.0 L	1	0	0	0	2	0	0	0	0	0	0	1	0	no	0	0	0	0	0	0	no	0	1	95.9	5.1	5590
212B	212	0	0	18	medical	M05.3	XIII	Diseases of the musculoskeletal system and connective tissue	0	29	1	0	47	160	18.4	35.2	100	104	62	18	0	15	≥1.0 L	2	1	0	0	2	0	0	0	0	0	0	1	0	no	0	0	0	0	0	0	no	0	1	95.9	10.9	5450
213	213	1	0	14	elective surgery	I20.8	IX	Diseases of the circulatory system	0	63	1	0	60.2	149	27.1	35.9	76	114	63	17	0	15	≥1.0 L	1	0	0	15	2	1	0	1	0	0	0	0	0	without target organ lesion	1	0	0	0	0	0	no	0	7	0	9.9	5640
213A	213	0	0	14	medical	M32.1	XIII	Diseases of the musculoskeletal system and connective tissue	0	25	1	0		160		35.8	78	100	70	20	0	15	≥1.0 L	1	0	0	0	2	0	0	0	0	0	0	1	0	no	0	0	0	0	0	0	no	0	1	95.9	11.6	9970
213B	213	0	0	19	medical	M05.3	XIII	Diseases of the musculoskeletal system and connective tissue	0	29	1	0	47	160	18.4	35.2	100	104	62	18	0	15	≥1.0 L	2	1	0	0	2	0	0	0	0	0	0	1	0	no	0	0	0	0	0	0	no	0	1	95.9	10.3	8210
215	215	1	0	15	emmergency surgery	I20.0	IX	Diseases of the circulatory system	0	70	0	0	66	170	22.8	35	51	121	57	19	0	15	≥1.0 L	2	0	0	24	2	0	1	0	0	0	0	0	0	with target organ lesion	0	0	0	0	0	0	no	0	6	2.2	8.9	8160
215A	215	0	0	16	medical	N11.0	XIV	Diseases of the genitourinary system	0	43	1	0	48	152	20.8	36.7	83	130	80	18	0	15	≥1.0 L	1	0	0	0	2	0	0	0	0	0	0	1	0	no	0	0	0	0	0	0	no	0	1	95.9	5.7	5780
215B	215	0	0	14	medical	M05.3	XIII	Diseases of the musculoskeletal system and connective tissue	0	29	1	0	47	160	18.4	35.2	100	104	62	18	0	15	≥1.0 L	2	1	0	0	2	0	0	0	0	0	0	1	0	no	0	0	0	0	0	0	no	0	1	95.9	9.1	6070
216	216	1	1	16	medical	G46.8	VI	Diseases of the nervous system	0	53	1	0	85	162	32.4	37.8	102	130	80	20	0	15	≥1.0 L	2	1	0	0	2	0	0	1	0	0	0	0	0	no	0	0	0	0	0	0	no	0	2	90.1	7.3	3570
216A	216	0	1	11	medical	M32.1	XIII	Diseases of the musculoskeletal system and connective tissue	0	50	1	0	52	152	22.5	36.4	103	117	86	20	0	15	≥1.0 L	1	0	0	2	2	0	0	0	0	0	0	1	0	no	0	0	0	0	0	0	no	0	2	90.1	12.6	5780
216B	216	0	1	12	medical	K92.2	XI	Diseases of the digestive system	0	66	1	0	39	145	18.5	35.8	81	106	70	22	0	15	≥1.0 L	2	0	0	20	2	0	0	0	0	0	0	0	0	no	0	0	0	0	1	0	no	0	4	53.4	10.8	9450
217	217	1	1	4	elective surgery	I21.9	IX	Diseases of the circulatory system	0	60	1	0	47	160	18.4	36.5	81	140	54	18	0	15	≥1.0 L	1	0	0	0	2	1	0	0	0	0	0	0	0	without target organ lesion	0	0	0	0	0	0	no	0	4	53.4	10.2	4270
217A	217	0	1	4	medical	M32.1	XIII	Diseases of the musculoskeletal system and connective tissue	0	50	1	0	52	152	22.5	36.4	68	120	80	20	0	15	≥1.0 L	1	0	0	2	2	0	0	0	0	0	0	1	0	no	0	0	0	0	0	0	no	0	2	90.1	13.3	8330
217B	217	0	1	5	medical	K92.2	XI	Diseases of the digestive system	0	66	1	0	39	145	18.5	35.5	72	97	61	16	0	15	≥1.0 L	2	0	0	20	2	0	0	0	0	0	0	0	0	no	0	0	0	0	1	0	no	0	4	53.4	10.8	9060
218	218	1	0	5	medical	G61.0	VI	Diseases of the nervous system	0	50	1	0	70	162	26.7	35.5	72	116	65	20	0	15	≥1.0 L	1	0	0	0	3	0	0	0	0	0	0	0	0	without target organ lesion	0	0	0	0	0	0	no	0	2	90.1	13.4	6680
218A	218	0	0	5	medical	K92.2	XI	Diseases of the digestive system	0	66	1	0	39	145	18.5	35.5	72	97	61	16	0	15	≥1.0 L	2	0	0	20	2	0	0	0	0	0	0	0	0	no	0	0	0	0	1	0	no	0	4	53.4	10.8	9060
218B	218	0	0	4	medical	M32.1	XIII	Diseases of the musculoskeletal system and connective tissue	0	50	1	0	52	152	22.5	36.9	68	120	80	20	0	15	≥1.0 L	1	0	0	2	2	0	0	0	0	0	0	1	0	no	0	0	0	0	0	0	no	0	2	90.1	13.3	8330
219	219	1	1	14	medical	C97	II	Neoplasms	0	78	1	0	42	162	16	36.1	64	120	70	21	0	15	≥1.0 L	1	1	0	0	2	0	1	0	0	0	0	0	0	no	0	0	0	0	0	0	no	0	4	53.4
219A	219	0	1	14	medical	M32.1	XIII	Diseases of the musculoskeletal system and connective tissue	0	50	1	0	52	152	22.5	36.1	101	80	60		0	15	≥1.0 L	1	0	0	2	2	0	0	0	0	0	0	1	0	no	0	0	0	0	0	0	no	0	2	90.1	12.1	7050
219B	219	0	1	15	medical	K92.2	XI	Diseases of the digestive system	0	66	1	0	39	145	18.5	35.7	80	105	66	20	0	15	≥1.0 L	2	0	0	20	2	0	0	0	0	0	0	0	0	no	0	0	0	0	1	0	no	0	4	53.4	10.4	6250
220	220	1	1	25	medical	M05.3	XIII	Diseases of the musculoskeletal system and connective tissue	0	29	1	0	47	160	18.4	36	96	113	62	19	0	15	≥1.0 L	2	1	0	0	2	0	0	0	0	0	0	1	0	no	0	0	0	0	0	0	no	0	1	95.9	9.8	5960
220A	220	0	1	21	medical	L12.3	XII	Diseases of the skin and subcutaneous tissue	0	31	1	0	44	159	17.4	36.4	91	100	70	20	0	15	≥1.0 L	1	0	0	0	2	0	0	0	0	0	0	0	0	no	0	0	0	0	0	0	no	0	0	98.3	7	1760
220B	220	0	1	25	elective surgery	Z93.2	XXI	Factors influencing health status and contact with health services	1	68	1	0	62	158	24.8	36.8	97	130	60	18	0	15	≥1.0 L	1	0	0	0	2	0	0	0	0	0	0	0	0	without target organ lesion	0	0	0	0	0	1	no	0	9	0	10.7	7810
221	221	1	0	6	medical	I20.0	IX	Diseases of the circulatory system	0	71	1	0	65	160	25.4	33.2	54	94	64	16	0	15	≥1.0 L	3	0	0	0	2	0	0	0	1	0	0	1	0	with target organ lesion	0	0	0	0	0	0	no	0	7	0	9.1	4820
221A	221	0	0	5	medical	K83.9	XI	Diseases of the digestive system	1	88	1	0	53.6	135	29.4	36.5	81	151	58	18	0	15	≥1.0 L	1	0	0	0	2	0	0	0	0	0	0	0	0	no	0	0	0	0	1	0	light	0	7	0
221B	221	0	0	4	elective surgery	K80.8	XI	Diseases of the digestive system	0	54	1	1	45.6	150	20.3	35	78	130	70	18	0	15	≥1.0 L	2	0	0	0	2	0	0	0	0	0	0	0	0	no	0	0	0	0	0	0	no	0	1	95.9	10.9	7090
224	224	1	1	2	elective surgery	K80.8	XI	Diseases of the digestive system	0	61	1	0	54.5	152	23.6	36.1	86	151	83	20	0	15	<0.5 L	1	0	0	0	2	0	0	0	0	0	0	0	0	with target organ lesion	1	0	0	0	0	0	no	0	6	2.2	9.5	3970
224A	224	0	1	3	medical	K74.4	XI	Diseases of the digestive system	1	69	1	0	48	159	19	36.6	95	145	74	20	0	15	≥1.0 L	2	1	0	0	2	0	0	0	0	0	0	0	0	without target organ lesion	0	0	0	0	0	0	light	0	4	53.4	8.8	5220
224B	224	0	1	4	medical	K83.9	XI	Diseases of the digestive system	1	88	1	0	53.6	135	29.4	35.6	90	164	53	16	0	15	≥1.0 L	1	0	0	0	2	0	0	0	0	0	0	0	0	no	0	0	0	0	1	0	light	0	7	0
225	225	1	0	9	elective surgery	K70.3	XI	Diseases of the digestive system	0	51	0	0	75	166	27.2	34.5	72	115	60	20	0	15	<0.5 L	1	0	0	9	2	0	0	0	0	0	0	0	0	without target organ lesion	0	0	0	0	0	0	light	0	3	77.5
225A	225	0	0	9	medical	K74.4	XI	Diseases of the digestive system	1	69	1	0	48	159	19	36.4	94	141	74	20	0	15	≥1.0 L	2	1	0	0	2	0	0	0	0	0	0	0	0	without target organ lesion	0	0	0	0	0	0	light	0	4	53.4	7.5	6590
225B	225	0	0	10	medical	K83.9	XI	Diseases of the digestive system	1	88	1	0	53.6	135	29.4	36.3	79	145	60	18	0	15	≥1.0 L	1	0	0	0	2	0	0	0	0	0	0	0	0	no	0	0	0	0	1	0	light	0	7	0	8.6	13420
226	226	1	1	13	medical	K74.4	XI	Diseases of the digestive system	1	69	1	0	48	154	20.2	36.1	105	138	85	19	0	15	≥1.0 L	2	1	0	0	2	0	0	0	0	0	0	0	0	without target organ lesion	0	0	0	0	1	0	no	0	5	21.4	7.3	6400
226A	226	0	1	14	medical	K83.9	XI	Diseases of the digestive system	1	88	1	0	53.6	135	29.4	36.3	71	135	65	18	0	15	≥1.0 L	1	0	0	0	2	0	0	0	0	0	0	0	0	no	0	0	0	0	1	0	light	0	7	0	8.8	6900
226B	226	0	1	11	medical	J44.1	X	Diseases of the respiratory system	1	74	0	0	65	174	21.5	35	84	120	80	20	0	15	≥1.0 L	1	0	0	0	2	0	1	0	0	0	1	0	0	no	0	0	0	0	0	0	no	0	5	21.4	11.7	10460
227	227	1	1	7	medical	I21.0	IX	Diseases of the circulatory system	0	66	0	1	72	170	24.9	37	88	94	52	20	0	15	≥1.0 L	5	0	0	100	2	1	1	0	0	0	0	0	0	no	1	0	0	0	0	0	no	0	6	2.2	9.4	12380
227A	227	0	1	1	elective surgery	I21.9	IX	Diseases of the circulatory system	0	55	1	0	68	162	25.9	36.8	88	103	57	16	0	15	≥1.0 L	1	0	0	0	2	1	0	0	0	0	0	0	0	without target organ lesion	0	0	0	0	0	0	no	0	3	77.5	11.4	6380
227B	227	0	1	7	medical	I33.0	IX	Diseases of the circulatory system	0	23	1	0	44.1	162	16.8	36.3	105	90	60	18	0	15		3	0	0	0	2	0	1	0	1	0	0	0	0	no	1	0	0	0	0	0	no	0	4	53.4	8.7	4130
228	228	1	0	22	medical	I21.9	IX	Diseases of the circulatory system	0	72	0	0	72.7	164	27	36.3	82	103	54	18	0	15	≥1.0 L	1	0	0	17	2	1	0	0	0	0	0	0	0	no	0	0	0	0	0	0	no	0	4	53.4	9.9	7140
228A	228	0	0	18	medical	K83.9	XI	Diseases of the digestive system	1	88	1	0	53.6	135	29.4	35.5	67	130	60	20	0	15	≥1.0 L	1	0	0	0	2	0	0	0	0	0	0	0	0	no	0	0	0	0	1	1	no	0	12	0	9	7270
228B	228	0	0	22	medical	G92	VI	Diseases of the nervous system	1	75	1	0	41	150	18.2	36.3	91	114	61	20	0	8	<0.5 L	2	0	0	0	2	0	0	0	0	0	0	0	0	without target organ lesion	0	0	0	0	0	0	light	0	5	21.4	9.8	9640
229	229	1	1	8	elective surgery	I34.0	IX	Diseases of the circulatory system	0	57	0	0	60	153	25.6	36	103	105	67	20	0	15	≥1.0 L	1	0	0	0	2	0	0	0	0	0	0	0	0	no	0	0	0	0	0	0	no	0	1	95.9	9.9	7140
229A	229	0	1	7	elective surgery	I21.1	IX	Diseases of the circulatory system	0	48	0	0	57.5	155	23.9	36.4	81	124	81	21	0	15	≥1.0 L	1	0	0	48	2	1	0	0	0	0	0	0	0	without target organ lesion	0	0	0	0	0	0	no	0	2	90.1	11.5	6760
229B	229	0	1	9	medical	I50.9	IX	Diseases of the circulatory system	0	83	0	0	50	166	18.1	35.1	66	75	42	18	0	8	≥1.0 L	1	0	0	3	2	1	1	0	0	0	0	0	0	no	0	0	0	0	0	0	no	0	6	2.2	11.7	6560
230	230	1	0	17	medical	E10.7	IV	Endocrine, nutritional and metabolic diseases	0	33	0	0	58	164	21.6	37.1	97	140	90	18	0	15	<0.5 L	2	0	0	0	2	0	0	0	0	0	0	0	0	with target organ lesion	1	0	0	0	0	0	no	0	4	53.4	8.8	9550
230A	230	0	0	17	elective surgery	C16.5	II	Neoplasms	0	61	0	0	66	160	25.8	36.2	97	117	79	93	1	15	≥1.0 L	1	0	0	0	2	0	0	0	0	0	0	0	0	no	0	0	0	0	1	0	no	0	4	53.4	9.1	9440
230B	230	0	0	18	elective surgery	M86.6	XIII	Diseases of the musculoskeletal system and connective tissue	0	57	0	0	61	163	23	36	72	111	70	18	0	15	≥1.0 L	1	0	0	0	2	0	0	0	0	0	0	0	0	no	0	0	0	0	0	0	no	0	1	95.9	14.6	3800
231	231	1	1	6	elective surgery	I21.9	IX	Diseases of the circulatory system	0	63	0	0	54	165	19.8	35.8	51	98	55	22	0	15	≥1.0 L	2	0	0	0	2	1	1	0	0	0	0	0	0	no	0	0	0	0	1	0	no	0	6	2.2
231A	231	0	1	2	elective surgery	I87.2	IX	Diseases of the circulatory system	0	73	1	0	65	154	27.4	35.9	62	163	75	19	0	15	≥1.0 L	1	0	0	0	2	0	0	1	0	0	0	0	0	without target organ lesion	0	0	0	0	0	0	no	0	5	21.4	12.2	8270
231B	231	0	1	2	elective surgery	I21.9	IX	Diseases of the circulatory system	0	89	0	1	62	163	23.3	36.4	66	140	61	18	0	15	≥1.0 L	1	0	0	0	2	1	0	0	0	0	0	0	0	no	0	0	0	0	0	0	no	0	5	21.4	12.7	74000
232	232	1	1	30	medical	C16.9	II	Neoplasms	0	56	0	0	60	170	20.8	36.3	84	90	60	17	0	15	≥1.0 L	1	0	0	0	2	0	0	1	0	0	0	0	0	no	0	0	0	0	1	0	no	0	4	53.4	10.2	9980
232A	232	0	1	30	medical	K83.9	XI	Diseases of the digestive system	1	88	1	0	53.6	135	29.4	36.9	66	130	50	18	0	15	≥1.0 L	1	0	0	0	2	0	0	0	0	0	0	0	0	no	0	0	0	0	1	1	no	0	12	0	8.9	11210
232B	232	0	1	25	elective surgery	C18.9	II	Neoplasms	0	23	0	0	52	165	19.1	35.7	70	110	80	18	0	15	≥1.0 L	1	1	0	0	2	0	0	0	0	0	0	0	0	no	0	0	0	0	1	0	light	0	3	77.5	9	3900
234	234	1	1	3	medical	M32.9	XIII	Diseases of the musculoskeletal system and connective tissue	0	26	1	0	54.8	167	19.6	37.1	79	116	77	29	0	15	≥1.0 L	1	0	0	0	2	0	0	0	0	0	0	1	0	no	1	0	0	0	0	0	no	0	3	77.5	7.7	9270
234A	234	0	1	3	medical	J98.4	X	Diseases of the respiratory system	0	74	1	0	54	163	20.3	36.3	95	121	71	24	0	15	≥1.0 L	1	0	0	0	2	0	0	0	0	0	0	0	0	no	0	0	0	0	1	0	no	0	5	21.4	13.1	11330
234B	234	0	1	3	medical	K70.3	XI	Diseases of the digestive system	0	51	1	0	53	164	19.7	37.8	116	128	81	32	0	15	≥1.0 L	1	0	56	60	2	0	0	0	0	0	0	0	0	without target organ lesion	0	0	0	0	1	0	moderate	0	7	0	11.7	13670
235	235	1	1	8	medical	F31.4	V	Mental and behavioural disorders	0	69	1	0	67	155	27.9	35.7	92	120	80	18	0	15	≥1.0 L	1	0	0	0	2	0	0	0	0	0	0	0	0	without target organ lesion	0	0	0	0	0	0	no	0	3	77.5	11.1	10520
235A	235	0	1	7	medical	J98.4	X	Diseases of the respiratory system	0	74	1	0	54	163	20.3	36.3	84	126	89	31	0	15	≥1.0 L	1	0	0	0	2	0	0	0	0	0	0	0	0	no	0	0	0	0	1	0	no	0	5	21.4	13.4	10050
235B	235	0	1	7	medical	K70.3	XI	Diseases of the digestive system	0	51	1	0	53	164	19.7	37.5	110	107	74	21	0	15	≥1.0 L	1	0	56	60	2	0	0	0	0	0	0	0	0	without target organ lesion	0	0	0	0	1	0	moderate	0	7	0	9.9	10100
236	236	1	0	27	medical	I33.0	IX	Diseases of the circulatory system	0	23	1	0	44.8	162	17.1	36	92	110	60	20	0	15	<0.5 L	3	0	0	0	2	0	0	0	1	0	0	0	0	no	1	0	0	0	0	0	no	0	3	77.5	11.4	6080
236A	236	0	0	20	medical	D38.3	II	Neoplasms	0	57	0	0	99	171	33.9	36.5	80	150	80	17	0	15	≥1.0 L	1	0	0	50	2	0	0	0	0	0	0	0	0	no	0	0	0	0	1	0	no	0	3	77.5	11.4	12630
236B	236	0	0	26	elective surgery	I70.2	IX	Diseases of the circulatory system	0	56	0	0	74	170	25.6	35.4	75	120	70	16	0	15	≥1.0 L	1	0	128	84	2	0	0	1	0	0	0	0	0	with target organ lesion	0	0	0	0	0	0	no	0	4	53.4	7.4	7200
237	237	1	1	7	medical	C18.2	II	Neoplasms	0	55	0	0	62	167	22.2	35.5	69	68	48	18	0	15	≥1.0 L	4	0	0	15	2	0	0	0	0	0	0	0	0	without target organ lesion	1	0	0	0	0	1	no	0	10	0	9.7	4100
237A	237	0	1	8	medical	K70.3	XI	Diseases of the digestive system	0	51	1	0	53	164	19.7	37.5	110	107	74	21	0	15	≥1.0 L	1	0	56	60	2	0	0	0	0	0	0	0	0	without target organ lesion	0	0	0	0	1	0	moderate	0	7	0	9.9	10100
237B	237	0	1	8	medical	J98.4	X	Diseases of the respiratory system	0	74	1	0	54	136	29.2	35.4	79	120	90	31	0	15	≥1.0 L	1	0	0	40	2	0	0	0	0	0	0	0	0	no	0	0	0	0	1	0	no	0	5	21.4	13.4	10050
238	238	1	1	9	elective surgery	C56	II	Neoplasms	0	81	1	0	62	159	24.5	36.2	84	130	70	16	0	15	≥1.0 L	1	0	0	10	2	0	0	0	0	0	0	0	0	no	0	0	0	0	0	1	no	0	10	0	9.9	12150
238A	238	0	1	11	medical	K70.3	XI	Diseases of the digestive system	0	51	1	0	53	164	19.7	37.4	92	110	60	20	0	15	≥1.0 L	1	0	56	60	2	0	0	0	0	0	0	0	0	without target organ lesion	0	0	0	0	1	0	moderate	0	7	0	8.9	14160
238B	238	0	1	11	medical	J98.4	X	Diseases of the respiratory system	0	74	1	0	54	163	20.3	35.6	79	130	81	20	0	15	≥1.0 L	1	0	0	40	2	0	0	0	0	0	0	0	0	no	0	0	0	0	1	0	no	0	5	21.4	12.2	6280
239	239	1	1	12	medical	D48.0	II	Neoplasms	0	77	0	0	64	165	23.5	36.5	79	148	71	20	0	15	0.5-0.99 L	2	1	0	20	2	0	0	0	0	0	1	0	0	no	0	0	0	0	0	1	no	0	10	0	9.2	9180
239A	239	0	1	11	medical	K70.3	XI	Diseases of the digestive system	0	51	1	0	53	164	19.7	37.4	92	110	60	20	0	15	≥1.0 L	1	0	56	60	2	0	0	0	0	0	0	0	0	without target organ lesion	0	0	0	0	1	0	moderate	0	7	0	8.9	14160
239B	239	0	1	11	medical	J98.4	X	Diseases of the respiratory system	0	74	0	0	54	163	20.3	35.6	79	130	81	20	0	15	≥1.0 L	1	0	0	40	2	0	0	0	0	0	0	0	0	no	0	0	0	0	1	0	no	0	5	21.4	12.2	6280
240	240	1	1	3	elective surgery	I50.0	IX	Diseases of the circulatory system	0	65	0	0	77			36.5	85	120	63	17	0	17	≥1.0 L	2	1	0	0	2	0	1	0	0	0	0	0	0	without target organ lesion	0	0	0	0	0	0	no	0	4	53.4	11.3	11910
240A	240	0	1	6	medical	K70.3	XI	Diseases of the digestive system	0	51	1	0	53	164	19.7	36.7	101	100	60	19	0	15	≥1.0 L	1	0	0	60	2	0	0	0	0	0	0	0	0	without target organ lesion	0	0	0	0	1	0	no	0	4	53.4	9.9	10100
240B	240	0	1	6	medical	J98.4	X	Diseases of the respiratory system	0	74	0	0	54	163	20.3	36	80	120	70	21	0	15	≥1.0 L	1	0	0	40	2	0	0	0	0	0	0	0	0	no	0	0	0	0	1	0	no	0	5	21.4	13.4	10050
241	241	1	1	5	elective surgery	I34.0	IX	Diseases of the circulatory system	0	36	1	0	54.2	160	21.2	36.3	75	107	70	18	0	15	≥1.0 L	1	0	0	0	2	0	0	0	0	0	0	0	0	no	0	0	0	0	0	0	no	0	0	98.3	9	13060
241A	241	0	1	5	elective surgery	I20.0	IX	Diseases of the circulatory system	0	77	0	0	78	174	25.8	35.5	47	131	61	21	0	15	≥1.0 L	1	0	0	25	2	1	0	0	0	0	0	0	0	no	1	0	0	0	0	0	no	0	6	2.2	12.1	6760
241B	241	0	1	5	elective surgery	T81.3	XIX	Injury, poisoning and certain other consequences of external causes	0	51	0	0	85	171	29.1	36.7	75	122	75	20	0	15	≥1.0 L	2	0	0	0	2	0	0	0	0	0	0	0	0	no	0	0	0	0	0	0	no	0	1	95.9	10.6	8410
242	242	1	1	11	elective surgery	I25.1	IX	Diseases of the circulatory system	0	45	1	0	44.5	150	19.8	36.7	80	110	87	20	0	15	<0.5 L	1	0	0	1	2	0	0	0	0	0	0	0	0	no	1	0	0	0	0	0	no	0	2	90.1	8.5	7600
242A	242	0	1	14	medical	K70.3	XI	Diseases of the digestive system	0	51	1	0	53	164	19.7	37.6	110	84	59	20	0	15	≥1.0 L	1	0	0	60	2	0	0	0	0	0	0	0	0	without target organ lesion	0	0	0	0	1	0	no	0	4	53.4	6.9	14730
242B	242	0	1	14	medical	J98.4	X	Diseases of the respiratory system	0	74	1	0	54	163	20.3	35.1	79	157	98	22	0	15	≥1.0 L	1	0	0	40	2	0	0	0	0	0	0	0	0	no	0	0	0	0	1	0	no	0	5	21.4	12	7490
243	243	1	0	19	medical	K70.3	XI	Diseases of the digestive system	0	51	1	0	53	164	19.7	35.7	88	121	79	19	0	15	≥1.0 L	1	0	56	60	2	0	0	0	0	0	1	0	0	without target organ lesion	0	0	0	0	1	0	no	0	5	21.4	10.1	11500
243A	243	0	0	19	medical	J98.4	X	Diseases of the respiratory system	0	74	1	0	54	163	20.3	35	73	133	64	18	0	15	≥1.0 L	1	0	0	40	2	0	0	0	0	0	0	0	0	no	0	0	0	0	1	0	no	0	5	21.4	13.8	7970
243B	243	0	0	18	elective surgery	E46	IV	Endocrine, nutritional and metabolic diseases	0	52	1	0	57	165	20.9	35.2	98	130	70	23	0	15	≥1.0 L	1	0	0	70	2	0	0	0	0	0	0	0	0	no	0	0	0	0	0	0	no	0	1	95.9	10.7	12610
244	244	1	1	20	emmergency surgery	L02.8	XII	Diseases of the skin and subcutaneous tissue	0	63	1	0	40.8	130	24.1	35.8	83	140	79	20	0	15	≥1.0 L	1	1	0	13.5	2	0	0	0	0	0	0	0	0	with target organ lesion	0	0	0	0	0	0	no	0	4	53.4	8.2	1830
244A	244	0	1	18	elective surgery	E46	IV	Endocrine, nutritional and metabolic diseases	0	52	1	0	57	165	20.9	35.2	98	130	70	23	0	15	≥1.0 L	1	0	0	70	2	0	0	0	0	0	0	0	0	no	0	0	0	0	0	0	no	0	1	95.9	10.7	12610
244B	244	0	1	19	medical	J98.4	X	Diseases of the respiratory system	0	74	1	0	54	163	20.3	36.4	88	140	70	20	0	15	≥1.0 L	1	0	0	40	2	0	0	0	0	0	0	0	0	no	0	0	0	0	1	0	no	0	5	21.4	13.8	7970
245	245	1	1	27	medical	F02.8	V	Mental and behavioural disorders	1	66	0	0		170		36	94	160	59	20	1	6	≥1.0 L	1	0	0	0	2	0	0	0	0	1	0	0	0	without target organ lesion	0	0	0	0	0	0	no	0	4	53.4	9.9	8940
245A	245	0	1	22	elective surgery	N18.0	XIV	Diseases of the genitourinary system	0	43	0	0	61	165	22.4	36.2	78	106	74	18	0	15	<0.5 L	2	0	0	0	2	0	0	0	0	0	0	0	0	no	1	0	0	0	0	0	no	0	2	90.1	8.7	4750
245B	245	0	1	29	medical	D38.3	II	Neoplasms	0	57	0	0	99	171	33.9	35	70	128	77	16	0	15	≥1.0 L	1	0	0	0	2	0	0	0	0	0	0	0	0	no	0	0	0	0	1	0	no	0	3	77.5	11.7	13340
246	246	1	0	8	medical	C95.9	II	Neoplasms	0	58	1	0	37	159	14.6	35.4	114	80	60	19	0	15	≥1.0 L	1	0	0	5	2	0	0	0	0	0	0	0	0	no	0	0	0	0	0	0	no	0	1	95.9
246A	246	0	0	9	elective surgery	T81.3	XIX	Injury, poisoning and certain other consequences of external causes	0	51	0	0	85	171	29.1	36	89	120	70	20	0	15	≥1.0 L		0	0	0	2	0	0	0	0	0	0	0	0	no	0	0	0	0	0	0	no	0	1	95.9	10.6	8410
246B	246	0	0	9	medical	I21.0	IX	Diseases of the circulatory system	1	71	1	0	65	160	25.4	35.7	66	100	60	20	0	15	≥1.0 L	2	0	0	0	2	1	1	0	0	0	0	0	0	without target organ lesion	0	0	0	0	0	0	no	0	6	2.2	10	8420
247	247	1	1	12	elective surgery	I21.9	IX	Diseases of the circulatory system	0	78	1	0	67.6	155	28.1	35.4	93	120	70	17	0	15	≥1.0 L	1	0	0	0	2	1	0	0	0	0	0	0	0	without target organ lesion	0	0	0	0	0	0	no	0	5	21.4	10.8	5430
247A	247	0	1	14	medical	I21.0	IX	Diseases of the circulatory system	1	71	1	0	65	160	25.4	35.7	64	100	50	20	0	15	≥1.0 L	2	0	0	0	2	1	1	0	0	0	0	0	0	without target organ lesion	0	0	0	0	0	0	no	0	6	2.2	9.6	13010
247B	247	0	1	14	elective surgery	T81.3	XIX	Injury, poisoning and certain other consequences of external causes	0	51	0	0	85	171	29.1	36.6	82	130	80	18	0	15	≥1.0 L		0	0	0	2	0	0	0	0	0	0	0	0	no	0	0	0	0	0	0	no	0	1	95.9	10.7	8140
248	248	1	0	16	elective surgery	G20	VI	Diseases of the nervous system	0	70	1	0	38	153	16.2	36.3	85	140	70	18	0	15	≥1.0 L	2	0	0	10	2	0	1	0	0	0	0	0	0	without target organ lesion	0	0	0	0	0	0	no	0	5	21.4	8.2	7790
248A	248	0	0	16	medical	I21.0	IX	Diseases of the circulatory system	1	71	1	0	65	160	25.4	34.5	66	100	60	20	0	15	≥1.0 L	2	0	0	0	2	1	1	0	0	0	0	0	0	without target organ lesion	0	0	0	0	0	0	no	0	6	2.2	10	8420
248B	248	0	0	16	elective surgery	T81.3	XIX	Injury, poisoning and certain other consequences of external causes	0	51	0	0	85	171	29.1	36	89	120	70	20	0	15	≥1.0 L		0	0	0	2	0	0	0	0	0	0	0	0	no	0	0	0	0	0	0	no	0	1	95.9	10.6	8410
249	249	1	1	18	elective surgery	I20.0	IX	Diseases of the circulatory system	0	76	1	0	63.5	150	28.2	35	78	158	72	20	0	15	≥1.0 L	2	0	0	0	2	0	0	1	0	0	0	0	0	with target organ lesion	1	0	0	0	0	0	no	0	8	0	9.2	11230
249A	249	0	1	18	medical	I21.0	IX	Diseases of the circulatory system	1	71	1	0	65	160	25.4	34.5	59	83	45	19	0	15	0.5-0.99 L	2	0	0	0	2	1	1	0	0	0	0	0	0	without target organ lesion	0	0	0	0	0	0	no	0	6	2.2	9.8	9690
249B	249	0	1	18	elective surgery	T81.3	XIX	Injury, poisoning and certain other consequences of external causes	0	51	0	0	85	171	29.1	35.6	78	129	72	19	0	15	≥1.0 L		0	0	0	2	0	0	0	0	0	0	0	0	no	0	0	0	0	0	0	no	0	1	95.9	11	71600
250	250	1	1	6	elective surgery	K83.0	XI	Diseases of the digestive system	0	23	1	0	62	164	23.1	36.4	72	119	69	20	0	15	≥1.0 L	1	0	0	0	2	0	0	0	0	0	0	0	0	no	0	0	0	0	0	0	moderate	0	3	77.5	12	7400
250A	250	0	1	6	medical	K70.3	XI	Diseases of the digestive system	0	52	0	1	64	162	24.4	36.6	83	108	71	20	0	15	≥1.0 L	2	0	0	0	2	0	0	0	0	0	0	0	0	without target organ lesion	0	0	0	0	0	0	light	0	3	77.5	13.4	2470
250B	250	0	1	3	medical	A46	I	Certain infectious and parasitic diseases	1	63	0	1	63	175	20.6	35.1	84	120	70	20	0	15	≥1.0 L	2	0	0	120	2	0	0	0	0	0	0	0	0	without target organ lesion	0	0	0	0	0	0	light	0	4	53.4	15.7	11570
251	251	1	1	18	elective surgery	Q21.1	XVII	Congenital malformations, deformations and chromosomal abnormalities	0	25	0	0	47.6	165	17.5	36.9	82	120	70	18	0	15	≥1.0 L	1	1	0	0	1	0	0	0	0	0	0	0	0	without target organ lesion	0	0	0	0	0	0	no	0	1	95.9	8.2	5130
251A	251	0	1	20	elective surgery	T81.3	XIX	Injury, poisoning and certain other consequences of external causes	0	51	0	0	85	171	29.1	35	70	131	78	17	0	15	≥1.0 L		0	0	0	2	0	0	0	0	0	0	0	0	no	0	0	0	0	0	0	no	0	1	95.9	11	7160
251B	251	0	1	20	medical	I21.0	IX	Diseases of the circulatory system	1	71	1	0	65	160	25.4	37.5	56	96	48	16	0	15	≥1.0 L	2	0	0	0	2	1	1	0	0	0	0	0	0	without target organ lesion	0	0	0	0	0	0	no	0	6	2.2	11.2	12500
252	252	1	1	23	medical	I50.0	IX	Diseases of the circulatory system	0	61	1	0	61.7	156	25.4	35.8	60	100	60	18	0	15	≥1.0 L	4	1	0	114	2	0	1	0	0	0	0	0	0	without target organ lesion	0	0	0	0	0	0	no	0	4	53.4
252A	252	0	1	20	elective surgery	T81.3	XIX	Injury, poisoning and certain other consequences of external causes	0	51	0	0	85	171	29.1	35	70	131	78	17	0	15	≥1.0 L		0	0	0	2	0	0	0	0	0	0	0	0	no	0	0	0	0	0	0	no	0	1	95.9	11	7160
252B	252	0	1	20	medical	I21.0	IX	Diseases of the circulatory system	1	71	1	0	65	160	25.4	37.5	56	96	48	16	0	15	≥1.0 L	2	0	0	0	2	1	1	0	0	0	0	0	0	without target organ lesion	0	0	0	0	0	0	no	0	6	2.2	11.2	12500
253	253	1	1	46	medical	D38.3	II	Neoplasms	0	57	0	0	99	171	33.9	35	85	100	60	20	0	15		1	0	0	0	2	0	0	0	0	0	0	0	0	no	0	0	0	0	1	0	no	0	3	77.5	11.1	5860
253A	253	0	1	46	elective surgery	C16.2	II	Neoplasms	0	92	1	0	53	153	22.6	37.3	92	140	90	19	0	14	≥1.0 L	1	0	0	80	2	0	0	0	0	0	0	0	1	no	0	0	0	0	1	0	no	0	8	0	9.7	2930
253B	253	0	1	40	medical	R10.0	XVIII	Symptoms, signs and abnormal clinical and laboratory findings, not elsewhere classified	0	59	1	0	89	145	42.3	36	80	110	60	22	0	15	≥1.0 L	1	0	0	3	2	0	0	0	0	0	0	0	0	no	0	0	0	0	0	0	no	0	1	95.9	11.1	6920
254	254	1	1	8	elective surgery	I21.1	IX	Diseases of the circulatory system	0	70	0	0	70.8	165	26	36.6	63	100	50	18	0	15	≥1.0 L	1	0	78.75	0	2	1	0	0	0	0	0	0	0	no	0	0	0	0	0	0	no	0	4	53.4	12.1	4820
254A	254	0	1	9	medical	K70.3	XI	Diseases of the digestive system	1	47	0	0	83	180	25.6	36.7	71	120	80	19	0	15	0.5-0.99 L	5	0	0	5	2	0	0	0	0	0	0	0	0	no	0	0	0	0	0	0	light	0	1	95.9	9.5	6650
254B	254	0	1	12	medical	M33.1	XIII	Diseases of the musculoskeletal system and connective tissue	1	57	1	0	77	156	31.6	36.1	100	100	70	24	0	15	≥1.0 L	1	0	0	0	2	0	0	0	0	0	0	0	0	no	0	0	0	0	0	0	no	0	1	95.9	11.9	1440
255	255	1	1	12	medical	A46	I	Certain infectious and parasitic diseases	1	63	0	1	63	175	20.6	37	95	120	70	22	0	15	≥1.0 L	2	0	0	120	2	0	0	0	0	0	0	0	0	with target organ lesion	0	0	0	0	0	0	light	0	5	21.4	7.7	10700
255A	255	0	1	15	medical	M33.1	XIII	Diseases of the musculoskeletal system and connective tissue	1	57	1	0	77	156	31.6	36.1	85	134	75	22	0	15	≥1.0 L	1	0	0	0	2	0	0	0	0	0	0	0	0	no	0	0	0	0	0	0	no	0	1	95.9	11.9	1440
255B	255	0	1	12	medical	K70.3	XI	Diseases of the digestive system	1	47	0	0	83	180	25.6	36.7	78	130	70	20	0	15	0.5-0.99 L	5	0	0	5	2	0	0	0	0	0	0	0	0	no	0	0	0	0	0	0	light	0	1	95.9	9.5
256	256	1	1	39	medical	G95.2	VI	Diseases of the nervous system	1	70	1	0	82	162	31.2	36.5	79	113	100	18	0	15	≥1.0 L	2	0	0	40	2	0	1	0	0	0	0	0	0	without target organ lesion	0	0	0	0	0	0	no	0	5	21.4	9.6	14740
256A	256	0	1	40	elective surgery	I71.2	IX	Diseases of the circulatory system	0	58	0	0	82	160	32	37.6	70	98	46	20	0	15	≥1.0 L	2	0	0	1	2	0	1	1	0	0	0	0	0	no	0	0	0	0	0	0	no	0	3	77.5	7.5	7160
256B	256	0	1	43	medical	R10.0	XVIII	Symptoms, signs and abnormal clinical and laboratory findings, not elsewhere classified	0	59	1	0	89	145	42.3	36	80	110	60	22	0	15	≥1.0 L	1	0	0	3	2	0	0	0	0	0	0	0	0	no	0	0	0	0	0	0	no	0	1	95.9	11.1	6920
257	257	1	1	5	emmergency surgery	C18.9	II	Neoplasms	0	63	0	0	52	168	18.4	35.9	86	106	76	18	0	15	≥1.0 L	2	0	0	60	2	0	0	0	0	0	0	0	0	without target organ lesion	0	0	0	0	1	0	no	0	5	21.4	11.1	4250
257A	257	0	1	5	elective surgery	C15.5	II	Neoplasms	0	55	1	0	56	155	23.3	35	77	90	60	17	0	15	≥1.0 L	1	0	0	10	2	0	0	0	0	0	0	0	0	without target organ lesion	0	0	0	0	0	1	no	0	8	0	10.5
257B	257	0	1	6	elective surgery	K31.5	XI	Diseases of the digestive system	0	50	0	0	64.4	165	23.7	37.5	86	120	70	18	0	15	≥1.0 L	1	0	0	30	2	0	0	0	0	0	0	0	0	no	0	0	0	0	1	0	no	0	3	77.5	12.3	3560
258	258	1	0	12	medical	N18.9	XIV	Diseases of the genitourinary system	0	31	1	0	48.5	156	19.9	35.6	73	114	72	16	0	15	≥1.0 L	4	0	0	0	2	0	0	0	0	0	0	0	0	no	1	0	0	0	0	0	no	0	2	90.1	8.3	4630
258A	258	0	0	11	medical	K57.0	XI	Diseases of the digestive system	0	81	1	0	57	148	26	36	89	120	60	20	0	15	≥1.0 L	1	0	0	9	2	0	0	0	0	0	0	0	0	no	0	0	0	0	0	0	no	0	4	53.4	10.4	11100
258B	258	0	0	13	medical	R51	XVIII	Symptoms, signs and abnormal clinical and laboratory findings, not elsewhere classified	0	32	1	0	57	150	25.3	36.1	96	100	70	20	0	15		1	0	0	0	2	0	0	0	0	0	0	0	0	no	0	0	0	0	0	0	no	0	0	98.3	11.4	2940
259	259	1	0	19	medical	A49.0	I	Certain infectious and parasitic diseases	0	33	0	0	60	172	20.3	36	63	100	60	17	0	15	≥1.0 L	2	0	0	0	2	0	0	0	0	0	0	0	0	no	0	0	0	0	0	0	no	0	0	98.3	11.5	11860
259A	259	0	0	20	medical	K70.3	XI	Diseases of the digestive system	1	47	0	0	83	180	25.6	36	86	120	80	20	0	15	≥1.0 L	5	0	0	5	2	0	0	0	0	0	0	0	0	no	0	0	0	0	0	0	light	0	1	95.9	8.4	4380
259B	259	0	0	23	medical	M33.1	XIII	Diseases of the musculoskeletal system and connective tissue	1	57	1	0	77	156	31.6	36	69	100	70	19	0	15	≥1.0 L	1	0	0	0	2	0	0	0	0	0	0	0	0	no	0	0	0	0	0	0	no	0	1	95.9	12.2	7270
260	260	1	1	51	medical	R10.0	XVIII	Symptoms, signs and abnormal clinical and laboratory findings, not elsewhere classified	0	59	1	0	88	145	41.9	36.3	72	90	60	16	0	15	≥1.0 L	1	0	0	3	2	0	0	0	0	0	0	0	0	no	0	0	0	0	0	0	no	0	1	95.9	11.7	6230
260A	260	0	1	46	medical	I21.9	IX	Diseases of the circulatory system	1	45	0	1	65	160	25.4	36.4	68	100	80	18	0	15	<0.5 L	2	1	0	0	2	1	0	1	1	0	0	0	0	with target organ lesion	1	0	0	0	0	0	no	0	7	0	7.6	8540
260B	260	0	1	48	elective surgery	I71.2	IX	Diseases of the circulatory system	0	58	0	0	82	160	32	36.8	71	86	50	17	0	15	≥1.0 L	2	0	0	1	2	0	1	1	0	0	0	0	0	no	0	0	0	0	0	0	no	0	3	77.5	8.8	5890
261	261	1	1	1	medical	I20.9	IX	Diseases of the circulatory system	0	74	1	0	63	160	24.6	36.6	73	104	51	16	0	15	≥1.0 L	2	0	0	40	2	0	0	0	0	0	0	0	0	without target organ lesion	0	0	0	0	0	0	no	0	4	53.4	11.9	4770
261A	261	0	1	1	elective surgery	K80.5	XI	Diseases of the digestive system	0	52	0	0	70	178	22.1	36.6	60	104	60	17	0	15		1	0	0	0	2	0	0	0	0	0	0	0	0	without target organ lesion	0	0	0	0	0	0	light	0	3	77.5	10.9	13940
261B	261	0	1	2	elective surgery	R93.8	XVIII	Symptoms, signs and abnormal clinical and laboratory findings, not elsewhere classified	0	33	1	0	98	160	38.3	37.3	97	110	70	20	0	15	<0.5 L	1	0	0	0	2	0	0	0	0	0	0	0	0	no	0	0	0	0	0	0	no	0	0	98.3
262	262	1	1	9	elective surgery	I60.7	IX	Diseases of the circulatory system	0	49	1	0	70	159	27.7	37.4	88	150	99	20	0	15	≥1.0 L	2	0	0	0	2	0	0	0	0	1	0	0	0	no	0	0	0	0	0	0	no	0	1	95.9	11.8	7470
262A	262	0	1	10	medical	G61.8	VI	Diseases of the nervous system	0	64	1	0	67	170	23.2	36.2	69	60	50	19	0	15	≥1.0 L	1	0	0	0	2	0	0	0	0	0	0	0	0	no	0	0	0	0	0	0	no	0	2	90.1	11.4	7360
262B	262	0	1	12	medical	G61.0	VI	Diseases of the nervous system	0	65	0	0	84	160	32.8	36.3	92	140	90	18	0	15	≥1.0 L	1	0	0	8	0	0	0	0	0	0	0	0	0	without target organ lesion	0	0	0	0	0	0	no	0	3	77.5	13.1	9760
264	264	1	1	8	medical	I26.9	IX	Diseases of the circulatory system	0	77	1	0	83	162	31.6	36	79	110	57	20	0	15	≥1.0 L	1	0	0	0	2	0	0	0	0	0	0	0	0	no	0	0	0	0	0	0	no	0	3	77.5	11.6	2930
264A	264	0	1	4	medical	K56.7	XI	Diseases of the digestive system	0	40	1	0	58	162	22.1	35.6	86	130	85	17	0	15	≥1.0 L	4	0	0	0	2	0	0	0	0	0	0	0	0	no	0	0	0	0	0	0	no	0	0	98.3
264b	264	0	1	6	medical	K31.5	XI	Diseases of the digestive system	0	50	0	0	64.4	165	23.7	37.5	86	120	70	18	0	15	≥1.0 L	1	0	0	30	2	0	0	0	0	0	0	0	0	no	0	0	0	0	1	0	no	0	3	77.5	12.8	7630
265	265	1	0	44	medical	I21.9	IX	Diseases of the circulatory system	0	73	0	0	62	165	22.8	36.3	59	140	70	20	0	15	0.5-0.99 L	1	0	0	0	2	0	0	0	0	0	0	0	0	without target organ lesion	0	0	0	0	0	0	no	0	4	53.4
265A	265	0	0	43	medical	K28.1	XI	Diseases of the digestive system	0	48	0	0	57	160	22.3	35.6	54	110	80	18	0	15	≥1.0 L	2	1	0	10	2	0	0	0	0	0	0	0	0	no	0	0	0	0	0	0	no	0	0	98.3	13.2	7640
265B	265	0	0	46	elective surgery	T81.3	XIX	Injury, poisoning and certain other consequences of external causes	0	51	0	0	85	171	29.1	36.4	70	140	80	17	0	15	≥1.0 L	1	0	0	0	2	0	0	0	0	0	0	0	0	no	0	0	0	0	0	0	no	0	1	95.9	10.2	8240
266	266	1	1	4	medical	C91.2	II	Neoplasms	1	61	1	0	65	155	27.1	36.4	89	138	56	17	0	12	≥1.0 L	1	0	0	0	2	0	0	1	0	0	0	0	0	without target organ lesion	0	0	1	0	0	0	no	0	6	2.2	7.8	17000
266A	266	0	1	9	medical	K56.7	XI	Diseases of the digestive system	0	40	1	0	58	162	22.1	35.6	80	95	60	18	0	15		4	0	0	0	2	0	0	0	0	0	0	0	0	no	0	0	0	0	0	0	no	0	0	98.3
266B	266	0	1	6	elective surgery	K63.2	XI	Diseases of the digestive system	0	29	1	0	138	162	52.6	35.3	91	150	90	18	0	15	≥1.0 L	2	0	0	12	2	0	0	0	0	0	0	0	0	no	0	0	0	0	0	0	no	0	0	98.3	12.3	7640
267	267	1	0	20	medical	I22.9	IX	Diseases of the circulatory system	1	63	0	0	69	160	27	35	77	85	56	20	0	15	≥1.0 L	1	1	0	0	2	1	1	0	0	0	0	0	0	without target organ lesion	0	0	0	0	0	0	no	0	5	21.4	10.8	6980
267A	267	0	0	24	medical	K57.0	XI	Diseases of the digestive system	0	81	1	0	57	148	26	35.8	128	140	70	28	0	15	<0.5 L	1	0	0	9	2	0	0	0	0	0	0	0	0	no	0	0	0	0	0	0	no	0	4	53.4	8.5	6990
267B	267	0	0	20	elective surgery	K83.1	XI	Diseases of the digestive system	0	43	0	0	55.6	173	18.6	35	78	100	60	20	0	15	≥1.0 L	3	0	0	0	2	0	0	0	0	0	0	0	0	without target organ lesion	0	0	0	0	0	0	light	0	2	90.1	8.5	7070
268	268	1	1	15	elective surgery	K91.3	XI	Diseases of the digestive system	0	70	1	0	69	154	29.1	36.7	93	130	80	17	0	15	≥1.0 L	2	0	0	20	2	0	0	0	0	0	0	0	0	no	0	0	0	0	0	0	no	0	3	77.5	9.9	9250
268A	268	0	1	18	elective surgery	K83.1	XI	Diseases of the digestive system	0	43	0	0	55.6	173	18.6	35.6	78	120	80	16	0	15	≥1.0 L	3	0	0	0	2	0	0	0	0	0	0	0	0	without target organ lesion	0	0	0	0	0	0	light	0	2	90.1	7.9	6910
268B	268	0	1	14	elective surgery	J44.9	X	Diseases of the respiratory system	0	68	0	0	76	182	22.9	35.7	46	120	62	24	0	15	≥1.0 L	1	0	0	55	2	0	0	0	0	0	1	0	0	no	0	0	0	0	0	0	no	0	3	77.5
269	269	1	1	6	medical	I20.9	IX	Diseases of the circulatory system	0	82	1	0	60	148	27.4	35.8	77	99	46	19	0	15		1	0	0	50	2	1	1	0	0	0	0	0	0	no	0	0	0	0	0	0	no	0	6	2.2	8.7	5270
269A	269	0	1	11	elective surgery	K63.2	XI	Diseases of the digestive system	0	29	1	0	138	162	52.6	36.3	86	144	96	20	0	15	≥1.0 L	2	0	0	12	2	0	0	0	0	0	0	0	0	no	0	0	0	0	0	0	no	0	0	98.3	12	7070
269B	269	0	1	6	medical	M34.8	XIII	Diseases of the musculoskeletal system and connective tissue	0	27	1	0	52	165	19.1	36	111	100	60		0	15		1	0	0	0	2	0	0	0	0	0	0	0	0	no	0	0	0	0	0	0	no	0	0	98.3	8	5840
270	270	1	1	6	elective surgery	I21.0	IX	Diseases of the circulatory system	0	37	0	0	94	164	34.9	35.5	72	77	60	20	0	15	≥1.0 L	2	0	189	80	2	1	0	0	0	0	0	0	0	no	0	0	0	0	0	0	no	0	1	95.9
270A	270	0	1	5	elective surgery	I35.0	IX	Diseases of the circulatory system	0	60	0	0	93	166	33.7	35	65	106	50	20	0	15	0.5-0.99 L	1	0	0	10	2	0	0	0	0	0	0	0	0	no	0	0	0	0	0	0	no	0	2	90.1	14	5550
270B	270	0	1	8	medical	M34.8	XIII	Diseases of the musculoskeletal system and connective tissue	0	27	1	0	52	165	19.1	36.5	95	90	50	22	0	15	≥1.0 L	1	0	0	0	2	0	0	0	0	0	0	0	0	no	0	0	0	0	0	0	no	0	0	98.3	8	5840
271	271	1	1	2	medical	K74.6	XI	Diseases of the digestive system	1	56	1	0	52.4	160	20.5	36.1	80	110	78	18	0	15	≥1.0 L	1	0	0	0	2	0	0	0	0	0	0	0	0	without target organ lesion	0	0	0	0	0	1	moderate	0	11	0	7.2	8800
271A	271	0	1	3	medical	C16.8	II	Neoplasms	0	78	1	0	35	152	15.1	36.6	79	120	80	20	0	15	≥1.0 L	1	0	0	0	2	0	0	0	0	0	0	0	0	no	0	0	0	0	1	0	no	0	5	21.4	9.6	15430
271B	271	0	1	4	medical	K25.0	XI	Diseases of the digestive system	0	63	0	0	63.9	163	24.1	36	82	110	60	18	0	15	0.5-0.99 L	1	0	0	0	2	0	0	0	0	0	0	0	1	no	0	0	0	0	0	0	light	0	4	53.4
272	272	1	0	14	medical	K70.3	XI	Diseases of the digestive system	0	55	0	0	53	161	20.4	36	74	110	80	18	0	15	≥1.0 L	1	0	0	15	2	0	0	0	0	0	0	0	1	without target organ lesion	0	0	0	0	0	0	moderate	0	6	2.2	12.9	4250
272A	272	0	0	7	medical	M34.8	XIII	Diseases of the musculoskeletal system and connective tissue	0	27	1	0	52	165	19.1	36.9	108	90	60	28	0	15	≥1.0 L	1	0	0	0	2	0	0	0	0	0	0	0	0	no	0	0	0	0	0	0	no	0	0	98.3	8	5840
272B	272	0	0	9	medical	K74.6	XI	Diseases of the digestive system	0	76	1	0	54	150	24	35	66	120	60	28	0	15		2	0	0	0	2	0	0	0	0	0	0	0	0	no	0	0	0	0	0	0	light	0	4	53.4
273	273	1	0	9	medical	M32.9	XIII	Diseases of the musculoskeletal system and connective tissue	0	56	1	0	73	153	31.2	36.8	91	158	84	20	0	15	0.5-0.99 L	2	1	0	0	2	0	0	0	0	0	0	1	0	with target organ lesion	1	0	0	0	0	0	no	0	6	2.2	11.2	4240
273A	273	0	0	7	medical	M34.8	XIII	Diseases of the musculoskeletal system and connective tissue	0	27	1	0	52	165	19.1	36.9		90	60	28	0	15	≥1.0 L	1	0	0	0	2	0	0	0	0	0	0	0	0	no	0	0	0	0	0	0	no	0	0	98.3	8	5840
273B	273	0	0	9	emmergency surgery	K74.6	XI	Diseases of the digestive system	0	76	1	0	54	150	24	35	66	120	60	28	0	15	≥1.0 L	2	0	0	0	2	0	0	0	0	0	0	0	0	no	0	0	0	0	0	0	light	0	4	53.4	11.3	2800
274	274	1	1	7	medical	F05.9	V	Mental and behavioural disorders	0	75	0	0	71	165	26.1	36.1	60	140	75	17	0	15	0.5-0.99 L	1	0	0	11	2	0	0	0	1	0	0	0	0	without target organ lesion	0	0	0	0	0	0	no	0	5	21.4	14	15970
274A	274	0	1	11	emmergency surgery	K74.6	XI	Diseases of the digestive system	0	76	1	0	54	150	24	35	66	120	60	28	0	15		2	0	0	0	2	0	0	0	0	0	0	0	0	no	0	0	0	0	0	0	light	0	4	53.4	11.3	2800
274B	274	0	1	11	emmergency surgery	K74.6	XI	Diseases of the digestive system	0	76	1	0	54	150	24	35	66	120	60	28	0	15		2	0	0	0	2	0	0	0	0	0	0	0	0	no	0	0	0	0	0	0	moderate	0	6	2.2	11.3	2800
275	275	1	0	16	elective surgery	Q21.0	XVII	Congenital malformations, deformations and chromosomal abnormalities	0	24	1	0	29	149	13.1	35.6	93	100	70	18	0	15	≥1.0 L	2	0	0	0	2	0	1	0	0	0	0	0	0	no	0	0	0	0	0	0	no	0	1	95.9	14	5780
275A	275	0	0	17	elective surgery	E10.6	IV	Endocrine, nutritional and metabolic diseases	0	68	0	0	90	186	26	37.4	81	130	60	18	0	15	≥1.0 L	2	0	0	20	2	1	0	0	0	0	0	0	0	without target organ lesion	0	0	0	0	0	0	no	0	4	53.4	7.8	10360
275B	275	0	0	15	medical	M34.8	XIII	Diseases of the musculoskeletal system and connective tissue	0	27	1	0	52	165	19.1	36.2	101	90	62	20	0	15	≥1.0 L	1	0	0	0	2	0	0	0	0	0	0	0	0	no	0	0	0	0	0	0	no	0	0	98.3	8.1	6090
276	276	1	1	14	medical	A41.9	I	Certain infectious and parasitic diseases	1	81	1	0	90	165	33.1	35.2	50	100	50	20	0	14	≥1.0 L	1	0	0	0	2	0	1	0	0	0	0	0	0	no	0	0	0	0	0	0	no	0	5	21.4	10.5	9440
276A	276	0	1	13	medical	G30.0	VI	Diseases of the nervous system	1	55	0	0	80	170	27.7	37.5	31	130	90	19	0	13	≥1.0 L	1	0	0	0	2	0	0	0	0	1	0	0	0	without target organ lesion	0	0	0	0	0	0	no	0	3	77.5	11.6	18440
276B	276	0	1	9	medical	C16.8	II	Neoplasms	0	78	1	0	35	152	15.1	35.6	74	110	80	19	0	15	≥1.0 L	1	0	0	0	2	0	0	0	0	0	0	0	0	no	0	0	0	0	1	0	no	0	5	21.4	9.6	11550
277	277	1	1	24	emmergency surgery	C34.9	II	Neoplasms	1	69	0	0	59	160	23	36.4	94	123	77	20	0	15	≥1.0 L	1	0	0	15	2	0	0	0	0	0	0	0	0	no	0	0	0	0	1	0	no	0	4	53.4	8	12320
277A	277	0	1	21	elective surgery	E10.6	IV	Endocrine, nutritional and metabolic diseases	0	68	0	0	90	186	26	37.1	64	130	60	18	0	15	0.5-0.99 L	2	0	0	20	2	1	0	0	0	0	0	0	0	with target organ lesion	0	0	0	0	0	0	no	0	5	21.4	7	7660
277B	277	0	1	24	medical	C34.9	II	Neoplasms	0	50	1	0	98	165	36	35.6	90	115	80	17	0	15	≥1.0 L	2	0	0	0	2	0	0	0	0	0	0	0	0	no	0	0	0	0	1	0	no	0	3	77.5	10.3	6930
278	278	1	1	1	medical	N04.9	XIV	Diseases of the genitourinary system	0	51	1	0	83	150	36.9	36.5	79	160	90	20	0	15	≥1.0 L	1	1	0	0	2	0	0	0	0	0	0	0	0	with target organ lesion	0	0	0	0	0	0	no	0	3	77.5	9.6	5760
278A	278	0	1	2	elective surgery	N20.0	XIV	Diseases of the genitourinary system	0	27	1	0	60	160	23.4	36.9	84	109	54	20	0	15	≥1.0 L	1	0	0	0	2	0	0	0	0	0	0	0	0	no	0	0	0	0	0	0	no	0	0	98.3	7.9
278B	278	0	1	2	elective surgery	N18.9	XIV	Diseases of the genitourinary system	0	80	0	0	76	162	29	36.6	74	150	70	19	0	15	<0.5 L	2	0	0	0	2	0	0	0	0	0	0	0	0	no	1	0	0	0	0	0	no	0	6	2.2	9.3	5650
279	279	1	1	6	medical	I35.0	IX	Diseases of the circulatory system	0	74	1	0	53.6	165	19.7	36.5	70	140	50	16	0	15	≥1.0 L	2	1	0	30	2	1	0	0	1	0	0	0	0	without target organ lesion	0	0	0	0	0	0	no	0	6	2.2	11.1	6720
279A	279	0	1	6	elective surgery	N18.9	XIV	Diseases of the genitourinary system	0	80	0	0	76	162	29	36.5	88	170	80	18	0	15	<0.5 L	2	0	0	0	2	0	0	0	0	0	0	0	0	no	1	0	0	0	0	0	no	0	6	2.2	9.2	4700
279B	279	0	1	5	medical	I21.9	IX	Diseases of the circulatory system	0	81	0	0	59	170	20.4	35.7	80	100	70	20	0	15	≥1.0 L	2	0	0	0	2	1	1	0	0	0	0	0	0	without target organ lesion	0	0	0	0	0	0	no	0	7	0
280	280	1	1	25	emmergency surgery	J18.0	X	Diseases of the respiratory system	0	32	1	0	61	157	24.7	37	114	100	80	26	0	15	≥1.0 L	1	0	0	32	2	0	0	0	0	0	0	0	0	no	0	0	0	0	0	0	no	0	0	98.3	8.4	9020
280A	280	0	1	24	elective surgery	E10.6	IV	Endocrine, nutritional and metabolic diseases	0	68	0	0	90	186	26	37.1	64	130	60	18	0	15	≥1.0 L	2	0	0	20	2	1	1	0	0	0	0	0	0	without target organ lesion	0	0	0	0	0	0	no	0	5	21.4	8.9	11190
280B	280	0	1	27	medical	C34.9	II	Neoplasms	0	50	1	0	48	165	17.6	35.6	90	115	80	17	1	15	≥1.0 L	2	0	0	0	2	0	0	0	0	0	0	0	0	no	0	0	0	0	0	1	no	0	7	0	11.1	7030
281	281	1	1	4	medical	I35.2	IX	Diseases of the circulatory system	0	70	1	0	52	148	23.7	35	64	100	50	16	0	15	≥1.0 L	1	0	0	0	2	0	0	0	0	0	0	0	0	without target organ lesion	0	0	0	0	0	0	no	0	4	53.4	9.4	7180
281A	281	0	1	8	elective surgery	N18.9	XIV	Diseases of the genitourinary system	0	80	0	0	76	162	29	36.5	84	140	90	26	0	15	<0.5 L	2	0	0	0	2	0	0	0	0	0	0	0	0	no	1	0	0	0	0	0	no	0	6	2.2	6.7	3770
281B	281	0	1	5	medical	I21.9	IX	Diseases of the circulatory system	0	81	0	0	59	170	20.4	35.6	56	152	70	17	0	15	≥1.0 L	2	0	0	0	2	1	1	0	0	0	0	0	0	without target organ lesion	0	0	0	0	0	0	no	0	7	0	11.3	3380
282	282	1	0	8	medical	I44.2	IX	Diseases of the circulatory system	0	30	1		66	157	26.8	37.4	64	103	62	20	0	15	≥1.0 L	2	0	0	0	2	0	0	0	0	0	0	0	0	no	0	0	0	0	0	0	no	0	0	98.3	10.1	3170
282A	282	0	0	8	elective surgery	N18.9	XIV	Diseases of the genitourinary system	0	80	0	0	76	162	29	36.5	84	140	90	26	0	15	<0.5 L	2	0	0	0	2	0	0	0	0	0	0	0	0	no	1	0	0	0	0	0	no	0	6	2.2	6.7	377
282B	282	0	0	7	medical	I21.9	IX	Diseases of the circulatory system	0	81	0	0	59	170	20.4	35.2	56	150	70	17	0	15	≥1.0 L	2	0	0	0	2	1	1	0	0	0	0	0	0	without target organ lesion	0	0	0	0	0	0	no	0	7	0	11.3	3380
283	283	1	1	5	medical	N18.9	XIV	Diseases of the genitourinary system	0	48	1	0	36.8	157	14.9	36.5	109	170	110	18	0	15	<0.5 L	1	1	0	0	2	0	1	0	0	0	0	0	0	no	1	0	0	0	0	0	no	0	3	77.5	15	11870
283A	283	0	1	8	elective surgery	N18.9	XIV	Diseases of the genitourinary system	0	80	0	0	76	162	29	36.5	84	140	90	26	0	15	<0.5 L	2	0	0	0	2	0	0	0	0	0	0	0	0	no	1	0	0	0	0	0	no	0	6	2.2	6.7	3770
283B	283	0	1	7	medical	I21.9	IX	Diseases of the circulatory system	0	81	0	0	59	170	20.4	35.2	56	150	70	17	0	15	≥1.0 L	2	0	0	0	2	1	1	0	0	0	0	0	0	without target organ lesion	0	0	0	0	0	0	no	0	7	0	11.3	3380
284	284	1	0	3	elective surgery	C67.8	II	Neoplasms	0	88	1	0	56	149	25.2	37.4	102	132	62	22	0	13	0.5-0.99 L	3	1	0	0	2	0	0	0	0	0	0	0	0	without target organ lesion	0	0	0	0	1	0	no	0	7	0	8.3	13760
284A	284	0	0	5	elective surgery	K92.9	XI	Diseases of the digestive system	0	81	1	0	74			36.8	60	100	60	19	0	13	≥1.0 L	2	0	0	0	2	0	1	0	0	0	0	0	0	no	1	0	0	0	0	0	no	0	7	0
284B	284	0	0	8	medical	I21.9	IX	Diseases of the circulatory system	0	81	0	0	59	170	20.4	35.8	71	120	70	18	0	15	0.5-0.99 L	2	0	0	0	2	1	1	0	0	0	0	0	0	without target organ lesion	0	0	0	0	0	0	no	0	7	0	11.3	3380
285	285	1	1	7	medical	I21.0	IX	Diseases of the circulatory system	0	82	1	0	96	160	37.5	35.6	93	141	59	18	0	15	≥1.0 L	2	1	0	30	2	1	0	0	0	0	1	0	0	with target organ lesion	0	0	0	0	0	0	no	0	8	0	13.1	15090
285A	285	0	1	6	medical	I50.0	IX	Diseases of the circulatory system	0	80	1	0	42	157	17	35.6	64	80	60	32	0	15	≥1.0 L	2	0	0	0	2	1	1	0	0	0	0	0	0	without target organ lesion	0	0	0	0	0	0	no	0	7	0	11.6	9130
285B	285	0	1	5	medical	I50.0	IX	Diseases of the circulatory system	0	36	1	0	46.7	160	18.2	35.7	80	95	62	18	0	15	≥1.0 L	1	0	0	0	2	0	1	0	0	0	0	0	0	no	0	0	0	0	0	0	no	0	1	95.9	13.6	5530
286	286	1	0	28	elective surgery	I25.1	IX	Diseases of the circulatory system	0	66	1	0	78.9	164	29.3	35.6	81	148	72	20	0	15	≥1.0 L	1	1	0	22	2	1	1	0	0	0	0	0	0	no	0	0	0	0	0	0	no	0	4	53.4	12.4	15240
286A	286	0	0	33	elective surgery	I50.0	IX	Diseases of the circulatory system	0	88	1	1	50	152	21.6	35.3	142	100	55	28	0	15	≥1.0 L	1	0	0	10	2	0	1	0	0	0	0	0	0	no	0	0	0	0	0	0	no	0	5	21.4
286B	286	0	0	25	medical	M32.9	XIII	Diseases of the musculoskeletal system and connective tissue	0	56	1	0	57.5	154	24.2	36.4	81	137	68	18	0	15	0.5-0.99 L	1	0	0	0	2	0	0	0	0	0	0	1	0	without target organ lesion	1	0	0	0	0	0	no	0	5	21.4	11	5350
287	287	1	1	4	elective surgery	I50.0	IX	Diseases of the circulatory system	0	69	0	0	47.9	152	20.7	35.6	77	150	70	18	0	15	≥1.0 L	1	0	0	15	2	0	1	0	0	0	0	0	0	with target organ lesion	0	0	0	0	0	0	no	0	5	21.4
287A	287	0	1	4	elective surgery	I35.0	IX	Diseases of the circulatory system	0	60	0	0	92	166	33.4	35.4	82	130	100	20	0	15	≥1.0 L	2	0	0	20	2	1	0	0	0	0	0	0	0	no	0	0	0	0	0	0	no	0	3	77.5	14.2	2540
287B	287	0	1	7	medical	I50.0	IX	Diseases of the circulatory system	0	36	1	0	46.7	160	18.2	36.1	89	110	75	19	0	15	≥1.0 L	1	0	0	0	2	0	1	0	0	0	0	0	0	no	0	0	0	0	0	0	no	0	1	95.9	14.2	6200
288	288	1	1	3	medical	N04.0	XIV	Diseases of the genitourinary system	0	18	1	0	77.5	167	27.8	36.5	101	164	125	20	0	15	0.5-0.99 L	2	0	0	0	2	0	0	0	0	0	0	0	0	no	1	0	0	0	0	0	no	0	2	90.1
288A	288	0	1	5	medical	J96.0	X	Diseases of the respiratory system	0	23	0	0	140	168	49.6	35.6	82	140	80	18	0	15	≥1.0 L	2	0	0	24	2	0	0	0	0	0	0	0	0	no	0	0	0	0	0	0	no	0	0	98.3	16.3	6430
288B	288	0	1	7	elective surgery	E10.5	IV	Endocrine, nutritional and metabolic diseases	0	57	0	0	76	179	23.7	36	77	120	60	17	0	15	≥1.0 L	1	0	0	14	2	0	0	0	0	0	0	0	0	without target organ lesion	0	0	0	0	0	0	no	0	2	90.1
289	289	1	0	5	elective surgery	I21.9	IX	Diseases of the circulatory system	0	78	0	0	45	158	18	35.3	66	90	60	18	0	15	≥1.0 L	2	0	0	40	2	1	0	0	0	0	0	0	0	no	0	0	0	0	0	0	no	0	4	53.4	11.2	6530
289A	289	0	0	7	elective surgery	E10.5	IV	Endocrine, nutritional and metabolic diseases	0	57	0	0	76	179	23.7	36	77	120	60	17	0	15	≥1.0 L	1	0	0	14	2	0	0	0	0	0	0	0	0	without target organ lesion	0	0	0	0	0	0	no	0	2	90.1	10.2	6630
289B	289	0	0	7	elective surgery	I25.5	IX	Diseases of the circulatory system	0	70	0	0	68	160	26.6	36.4	58	120	70	17	0	15	≥1.0 L	1	0	0	15	2	1	0	0	0	0	0	0	0	no	1	0	0	0	0	0	no	0	6	2.2	12.6	5710
291	291	1	1	2	medical	N18.9	XIV	Diseases of the genitourinary system	0	26	0	0	75	170	26	35.6	70	110	76	20	0	15	≥1.0 L	2	1	0	0	2	0	0	0	0	0	0	0	0	with target organ lesion	1	0	0	0	0	0	no	0	4	53.4	18.8	7220
291A	291	0	1	1	elective surgery	E10.5	IV	Endocrine, nutritional and metabolic diseases	0	57	0	0	76	179	23.7	36.3	81	136	76	16	0	16	≥1.0 L	1	0	0	14	2	0	0	0	0	0	0	0	0	without target organ lesion	0	0	0	0	0	0	no	0	2	90.1	9	7800
291B	291	0	1	1	elective surgery	I25.5	IX	Diseases of the circulatory system	0	70	0	0	68	160	26.6	36	57	160	90	17	0	15	≥1.0 L	1	0	0	15	2	1	0	0	0	0	0	0	0	no	1	0	0	0	0	0	no	0	6	2.2	15	6550
292	292	1	0	14	elective surgery	N18.0	XIV	Diseases of the genitourinary system	0	43	1	0	59	159	23.3	36.4	63	75	50	18	0	15	<0.5 L	1	0	0	40	2	0	0	0	1	0	0	0	0	no	1	0	0	0	0	0	no	0	3	77.5	9.1	5680
292A	292	0	0	13	elective surgery	I35.0	IX	Diseases of the circulatory system	0	60	0	0	92	166	33.4	37	80	98	52	18	0	15		2	0	0	20	2	0	0	0	0	0	0	0	0	no	0	0	0	0	0	0	no	0	2	90.1	9.8	16570
292B	292	0	0	16	medical	I50.0	IX	Diseases of the circulatory system	0	36	1	0	46.7	160	18.2					19	0	15		1	0	0	0	2	0	1	0	0	0	0	0	0	no	0	0	0	0	0	0	no	0	1	95.9	14	5930
293	293	1	1	12	medical	C67.0	II	Neoplasms	1	71	1	0	66	164	24.5	35.2	93	130	90	20	0	15	0.5-0.99 L	2	0	0	0	2	0	0	0	0	0	0	0	0	no	0	0	0	0	0	1	no	0	9	0	8.6	7910
293A	293	0	1	17	elective surgery	I35.0	IX	Diseases of the circulatory system	0	60	0	0	92	166	33.4	35.2	58	100	50	18	0	15	≥1.0 L	2	0	0	20	2	1	1	0	0	0	0	0	0	no	0	0	0	0	0	0	no	0	4	53.4	8.9	6010
293B	293	0	1	14	elective surgery	I25.5	IX	Diseases of the circulatory system	0	70	0	0	66	160	25.8	35.5	54	120	70	16	0	15	≥1.0 L	1	0	0	15	2	1	0	0	0	0	0	0	0	no	1	0	0	0	0	0	no	0	6	2.2	13.1	5720
295	295	1	0	16	elective surgery	K63.2	XI	Diseases of the digestive system	0	29	1	0	138	162	52.6	36.2	84	112	66	19	0	15	≥1.0 L	3	1	0	12	2	0	0	0	0	0	0	0	0	no	0	0	0	0	0	0	no	0	0	98.3	6.7	4790
295A	295	0	0	17	elective surgery	I25.5	IX	Diseases of the circulatory system	0	70	0	0	66	160	25.8	34.3	62	149	74	18	0	15	≥1.0 L	1	0	0	15	2	1	0	0	0	0	0	0	0	no	1	0	0	0	0	0	no	0	6	2.2	13.7	5180
295B	295	0	0	20	elective surgery	I35.0	IX	Diseases of the circulatory system	0	60	0	0	92	166	33.4	36	60	100	60	18	0	15	≥1.0 L	2	0	0	20	2	1	1	0	0	0	0	0	0	no	0	0	0	0	0	0	no	0	4	53.4
296	296	1	1	20	elective surgery	C17.0	II	Neoplasms	0	59	1	0	63	149	28.4	37	93	130	80	18	0	15	≥1.0 L	5	0	0	0	2	0	0	0	0	0	0	0	0	without target organ lesion	0	0	0	0	1	0	no	0	4	53.4	10.7	10860
296A	296	0	1	20	elective surgery	I25.5	IX	Diseases of the circulatory system	0	70	0	0	66	160	25.8	36	59	130	80	18	0	18	≥1.0 L	1	0	0	15	2	1	0	0	0	0	0	0	0	no	1	0	0	0	0	0	no	0	6	2.2	14	6300
296B	296	0	1	20	elective surgery	I35.0	IX	Diseases of the circulatory system	0	60	0	0	92	166	33.4	36	60	100	60	18	0	15	≥1.0 L	2	0	0	20	2	1	1	0	0	0	0	0	0	no	0	0	0	0	0	0	no	0	4	53.4
297	297	1	1	24	elective surgery	I21.0	IX	Diseases of the circulatory system	1	72	1	0	97	160	37.9	36.8	70	117	78	18	0	8	≥1.0 L	1	0	0	0	2	1	1	0	1	0	0	0	0	without target organ lesion	0	0	0	0	0	0	no	0	7	0	6.5	11520
297A	297	0	1	21	elective surgery	I25.5	IX	Diseases of the circulatory system	0	70	0	0	68	160	26.6	36.6	66	150	76	20	0	15	0.5-0.99 L	1	0	0	0	2	1	0	0	0	0	0	0	0	no	1	0	0	0	0	0	no	0	6	2.2	13.6	7000
297B	297	0	1	27	medical	I50.0	IX	Diseases of the circulatory system	0	36	1	0	46.7	160	18.2	36.5	102	90	48	24	0	15	≥1.0 L	2	0	0	0	2	0	1	0	0	0	0	0	0	no	0	0	0	0	0	0	no	0	1	95.9	9.3	10930
298	298	1	0	44	medical	F25.2	V	Mental and behavioural disorders	0	22	1	0	82	162	31.2	36.8	106	120	80	18	0	15	≥1.0 L	1	0	0	0	2	0	0	0	0	0	0	0	0	without target organ lesion	0	0	0	0	0	0	no	0	1	95.9	11.9	10810
298A	298	0	0	41	medical	K70.3	XI	Diseases of the digestive system	0	46	0	0	68.5	160	26.8	35.8	98	100	70	20	0	15		1	0	140	50	2	0	0	0	0	0	0	0	0	no	0	0	0	0	0	0	light	0	1	95.9	12.7	5930
298B	298	0	0	40	medical	J84.1	X	Diseases of the respiratory system	1	61	1	0	64	158	25.6	36	98	110	70	20	0	15	≥1.0 L	3	1	0	0	2	0	1	0	0	0	0	0	0	without target organ lesion	0	0	0	0	0	0	no	0	4	53.4	10.5	7930
299	299	1	1	39	medical	J96.0	X	Diseases of the respiratory system	0	65	0	0	79	162	30.1	37	54	98	56	18	0	15	≥1.0 L	2	0	595	30	2	0	1	0	0	0	0	0	0	without target organ lesion	0	0	0	0	0	0	no	0	4	53.4	7.5	6050
299A	299	0	1	39	medical	C80	II	Neoplasms	0	50	0	1	53	169	18.6	36.5	86	110	80	18	0	15	≥1.0 L	2	0	295.75	64	2	0	0	0	1	0	0	0	0	without target organ lesion	0	0	0	0	1	0	no	0	5	21.4	13.4	13370
299B	299	0	1	35	elective surgery	N18.9	XIV	Diseases of the genitourinary system	0	80	0	0	76.6	162	29.2	36.1	65	170	70	18	0	15	<0.5 L	2	0	0	0	2	0	0	0	0	0	0	0	0	no	1	0	0	0	0	0	no	0	6	2.2	9.5	4290
300	300	1	0	9	medical	C22.7	II	Neoplasms	0	18	1	0	61	150	27.1	37.4	120	138	86	20	0	15	≥1.0 L	1	1	0	0	2	0	0	0	0	0	0	0	0	without target organ lesion	0	0	0	0	1	0	no	0	3	77.5
300A	300	0	0	7	medical	K74.6	XI	Diseases of the digestive system	1	76	1	0	46	150	20.4	36.2	85	130	63	20	0	15	<0.5 L	1	0	0	20	2	0	0	0	0	0	1	0	0	no	0	0	0	0	0	0	moderate	0	7	0	11.2	6940
300B	300	0	0	9	medical	K74.6	XI	Diseases of the digestive system	0	58	1	0	69.3	158	27.8	34.6	74	120	70	28	0	15	≥1.0 L	2	0	0	0	2	0	1	0	0	0	0	0	0	without target organ lesion	0	0	0	0	0	0	moderate	0	6	2.2	7.3	5790
301	301	1	1	8	medical	K74.6	XI	Diseases of the digestive system	1	79	0	0	65	152	28.1	35	100	130	70	21	1		≥1.0 L	1	0	0	0	2	0	0	0	0	0	0	0	0	no	0	0	0	0	0	0	moderate	0	6	2.2	7	7990
301A	301	0	1	8	medical	K74.6	XI	Diseases of the digestive system	0	58	1	0	69	158	27.6	36	79	130	80	18	0	15	<0.5 L	2	0	0	47	2	0	1	0	0	0	0	0	0	without target organ lesion	0	0	0	0	0	0	no	0	3	77.5	7.3	5790
301B	301	0	1	6	medical	K74.6	XI	Diseases of the digestive system	1	76	1	0	46	150	20.4	36	71	100	70	26	0	15	<0.5 L	1	0	0	20	2	0	0	0	0	0	1	0	0	no	0	0	0	0	0	0	moderate	0	7	0	9.9	5180
302	302	1	1	3	elective surgery	C56	II	Neoplasms	0	47	1	0	69	162	26.3	35.8	98	133	86	18	0	15	≥1.0 L	2	0	0	0	2	0	0	0	0	0	0	0	0	no	0	0	0	0	1	0	no	0	2	90.1	11.6	8340
302A	302	0	1	1	medical	K62.7	XI	Diseases of the digestive system	0	86	0	0	70	175	22.9	35	77	104	55	17	0	15	≥1.0 L	1	0	0	280	2	0	1	1	0	0	0	0	0	no	0	0	0	0	1	0	no	0	8	0	5.9	7410
302B	302	0	1	4	elective surgery	C18.6	II	Neoplasms	0	56	0	0	70	159	27.7	36.6	89	141	84	18	0	15	≥1.0 L	1	0	0	10	2	0	0	0	0	0	0	0	0	no	0	0	0	0	0	1	no	0	7	0	8.9	28120
303	303	1	0	3	medical	I50.0	IX	Diseases of the circulatory system	1	47	1	0	57.3	151	25.1	35.5	98	98	68	19	0	15	≥1.0 L	1	1	0	0	2	0	1	0	0	0	0	0	0	no	0	0	0	0	0	0	moderate	0	4	53.4	10.8	5960
303A	303	0	0	4	elective surgery	N17.9	XIV	Diseases of the genitourinary system	0	72	1	0	63	155	26.2	36.6	68	85	50	20	0	15	0.5-0.99 L	2	0	0	10	2	1	0	0	0	0	0	0	0	no	0	0	0	0	0	0	no	0	4	53.4	8.2	9580
303B	303	0	0	4	medical	I28.0	IX	Diseases of the circulatory system	0	51	0	0	83	170	28.7	36.1	81	100	60	17	0	15	≥1.0 L	1	1	0	0	2	0	0	0	0	0	0	0	0	no	0	0	0	0	0	0	no	0	1	95.9	13.2	4770
304	304	1	1	7	medical	K92.1	XI	Diseases of the digestive system	0	80	1	0	55	159	21.8	36.4	75	105	52	20	0	15	≥1.0 L	1	0	0	10	2	0	0	0	0	0	0	0	0	no	0	0	0	0	0	0	no	0	4	53.4	6.4	2750
304A	304	0	1	5	elective surgery	K83.1	XI	Diseases of the digestive system	0	56	1	0	48	159	19	36	86	120	80	19	0	15	≥1.0 L	1	0	0	20	2	0	0	0	0	0	0	0	0	no	1	0	0	0	0	1	light	0	10	0	13	7620
304B	304	0	1	12	medical	K74.6	XI	Diseases of the digestive system	1	76	1	0	46	150	20.4	36	64	119	55	20	0	15	≥1.0 L	1	0	0	20	2	0	0	0	0	0	1	0	0	no	0	0	0	0	0	0	moderate	0	7	0	10.1	4780
305	305	1	1	27	elective surgery	C16.9	II	Neoplasms	0	53	0	0	45	155	18.7	36.4	104	109	73	20	0	15	<0.5 L	1	0	0	0	2	0	0	0	0	0	0	0	0	without target organ lesion	0	0	0	0	1	0	no	0	4	53.4	10	8850
305A	305	0	1	27	elective surgery	I25.5	IX	Diseases of the circulatory system	0	70	0	0	68	160	26.6	35.8	68	150	80	17	0	15	0.5-0.99 L	1	0	0	0	2	1	0	0	0	0	0	0	0	no	1	0	0	0	0	0	no	0	6	2.2	14.3	5470
305B	305	0	1	24	elective surgery	C67.9	II	Neoplasms	0	58	0	0	45	165	16.5	36.9	86	135	74	18	0	15	≥1.0 L	2	1	0	60	2	0	0	0	0	0	0	0	0	no	0	0	0	0	1	0	no	0	3	77.5	9	15750
306	306	1	0	9	medical	I50.0	IX	Diseases of the circulatory system	0	52	0	0	64	153	27.3	36.5	80	168	65	19	0	15	≥1.0 L	1	0	0	0	2	1	1	0	0	0	0	0	0	without target organ lesion	0	0	0	0	0	0	no	0	4	53.4
306A	306	0	0	8	elective surgery	N17.9	XIV	Diseases of the genitourinary system	0	72	1	0	63	155	26.2	36.6	88	90	60	20	0	15	0.5-0.99 L	2	0	0	10	2	1	0	0	0	0	0	0	0	no	0	0	0	0	0	0	no	0	4	53.4	5.8	4490
306B	306	0	0	8	medical	I28.0	IX	Diseases of the circulatory system	0	51	0	0	83	170	28.7	36.1	86	100	60	17	0	15	≥1.0 L	1	0	0	0	2	0	0	0	0	0	0	0	0	no	0	0	0	0	0	0	no	0	1	95.9	13.2	6500
307	307	1	1	10	elective surgery	I21.9	IX	Diseases of the circulatory system	0	46	1	0	97	175	31.7	36.5	80	120	78	19	0	15	≥1.0 L	1	0	0	0	2	1	0	0	0	0	0	0	0	without target organ lesion	0	0	0	0	0	0	no	0	2	90.1	10.6	5780
307A	307	0	1	8	emmergency surgery	N17.9	XIV	Diseases of the genitourinary system	0	72	1	0	63	155	26.2	36.6	88	90	60	20	0	15	0.5-0.99 L	2	0	0	0	2	1	0	0	0	0	0	0	0	no	0	0	0	0	0	0	no	0	4	53.4	5.8	4490
307B	307	0	1	8	medical	I28.0	IX	Diseases of the circulatory system	0	51	0	0	83	170	28.7	33.9	86	130	70	17	0	15	≥1.0 L	1	1	0	0	2	0	0	0	0	0	0	0	0	no	0	0	0	0	0	0	no	0	1	95.9	13.2	6500
308	308	1	1	28	elective surgery	C67.9	II	Neoplasms	0	58	0	0	45	165	16.5	36	88	120	60	20	0	15	≥1.0 L	2	1	0	60	2	0	0	0	0	0	0	0	0	no	0	0	0	0	1	0	no	0	3	77.5	7.2	16240
308A	308	0	1	31	elective surgery	I25.5	IX	Diseases of the circulatory system	0	70	0	0	68	168	24.1	36.2	68	120	80	18	0	15	≥1.0 L	1	0	0	0	2	1	0	0	0	0	0	0	0	no	1	0	0	0	0	0	no	0	6	2.2	15.3	6320
308B	308	0	1	29	elective surgery	K76.9	XI	Diseases of the digestive system	1	49	0	0	59.7	163	22.5	36.3	74	110	72	19	0	15	≥1.0 L	1	0	0	35	2	0	0	0	0	0	0	0	0	no	0	0	0	0	0	0	moderate	0	3	77.5	12.2	11730
309	309	1	1	19	elective surgery	K40.9	XI	Diseases of the digestive system	0	82	0	0	66	165	24.2	37	72	111	80	18	0	15	≥1.0 L	1	0	0	0	2	0	0	0	0	0	0	0	0	no	0	0	0	0	0	0	no	0	4	53.4	8.9	13930
309A	309	0	1	15	elective surgery	N17.9	XIV	Diseases of the genitourinary system	0	72	1	0	63	155	26.2	36.3	70	80	50	18	0	15	0.5-0.99 L	2	0	0	0	2	1	0	0	0	0	0	0	0	no	0	0	0	0	0	0	no	0	4	53.4	9.2	5010
309B	309	0	1	15	medical	I28.0	IX	Diseases of the circulatory system	0	51	0	0	83	170	28.7	35.7	80	111	67	19	0	15	≥1.0 L	1	1	0	0	2	0	0	0	0	0	0	0	0	no	0	0	0	0	0	0	no	0	1	95.9
310	310	1	0	13	elective surgery	K80.5	XI	Diseases of the digestive system	1	55	1	0	54	164	20.1	36.9	98	109	76	16	0	15	≥1.0 L	1	0	0	0	2	0	0	1	0	0	0	0	0	no	0	0	0	0	0	1	moderate	0	11	0
310A	310	0	0	13	elective surgery	N17.9	XIV	Diseases of the genitourinary system	0	72	1	0	63	155	26.2	36.2	60	90	50	18	0	15	0.5-0.99 L	2	0	0	0	2	1	0	0	0	0	0	0	0	no	0	0	0	0	0	0	no	0	4	53.4	9.1	5940
310B	310	0	0	13	medical	I28.0	IX	Diseases of the circulatory system	0	51	0	0	83	170	28.7	35.5	68	102	68	18	0	15	≥1.0 L	1	1	0	0	2	0	0	0	0	0	0	0	0	no	0	0	0	0	0	0	no	0	1	95.9
311	311	1	1	3	elective surgery	D13.7	II	Neoplasms	0	40	1	0	77	154	32.5	35.8	87	141	86	19	0	15	≥1.0 L	1	0	0	0	2	0	0	0	0	0	0	0	0	no	0	0	0	0	0	0	no	0	0	98.3	11.7	13790
311A	311	0	1	4	elective surgery	E10.6	IV	Endocrine, nutritional and metabolic diseases	0	65	0	0	57	167	20.4	36.1	75	140	90	18	0	15	≥1.0 L	4	0	0	20	2	0	0	0	0	0	0	0	0	without target organ lesion	0	0	0	0	0	1	no	0	9	0	11	5360
311B	311	0	1	5	elective surgery	C16.8	II	Neoplasms	0	65	0	0	67	165	24.6	36	169	130	90	15	0	15	≥1.0 L	1	0	0	37.5	2	0	0	0	0	0	0	0	0	without target organ lesion	0	0	0	0	0	1	no	0	9	0	13.7	4860
312	312	1	1	2	elective surgery	I20.9	IX	Diseases of the circulatory system	0	75	1	0	60	161	23.1	36.5	78	100	55	19	0	15	0.5-0.99 L	2	0	0	120	2	1	0	1	0	0	0	0	0	with target organ lesion	1	0	0	0	0	0	no	0	9	0	8	11030
312A	312	0	1	2	medical	N18.9	XIV	Diseases of the genitourinary system	0	64	1	0	44.8	163	16.9	36.2	88	146	80	18	0	15	≥1.0 L	4	1	0	0	2	0	0	0	0	0	0	0	0	no	1	0	0	0	0	0	no	0	4	53.4	12.3	11220
312B	312	0	1	3	elective surgery	C61	II	Neoplasms	0	74	0	0	60	159	23.7	37.1	100	120	80	19	0	15	0.5-0.99 L	1	0	0	20	2	0	0	0	0	0	0	0	0	no	0	0	0	0	1	0	no	0	5	21.4	9.8	4780
313	313	1	1	24	medical	K74.6	XI	Diseases of the digestive system	0	58	1	0	69	158	27.6	35.6	88	120	80	20	0	15	<0.5 L	2	0	0	47	2	0	0	0	0	0	0	0	0	without target organ lesion	0	0	0	0	0	0	moderate	0	5	21.4	8	4830
313A	313	0	1	25	medical	I21.9	IX	Diseases of the circulatory system	0	56	0	0	65	160	25.4	36.5	64	90	50	18	0	15	0.5-0.99 L	2	0	0	90	2	1	1	1	0	0	0	0	0	no	0	0	0	0	0	0	no	0	4	53.4	8.8	11100
313B	313	0	1	22	medical	K74.6	XI	Diseases of the digestive system	1	76	1	0	45	150	20	35	62	105	50	20	0	15	<0.5 L	1	0	0	20	2	0	0	0	0	0	0	0	0	no	1	0	0	0	0	0	no	0	5	21.4	7.7	2120
314	314	1	1	3	medical	I20.9	IX	Diseases of the circulatory system	0	52	0	0	53	160	20.7	35.5	75	130	60	16	0	15	≥1.0 L	2	0	0	168	2	0	1	0	0	0	0	0	0	with target organ lesion	0	0	0	0	0	0	no	0	4	53.4	9.2	7930
314A	314	0	1	3	medical	N18.9	XIV	Diseases of the genitourinary system	0	64	1	0	44.8	163	16.9	36.2	88	146	80	18	0	15	≥1.0 L	4	1	0	0	2	0	0	0	0	0	0	0	0	no	1	0	0	0	0	0	no	0	4	53.4	12.3	11220
314B	314	0	1	3	elective surgery	C61	II	Neoplasms	0	74	0	0	60	159	23.7	37.1	100	120	80	19	0	15	0.5-0.99 L	1	0	0	0	0	0	0	0	0	0	0	0	0	no	0	0	0	0	1	0	no	0	5	21.4	9.8	4780
315	315	1	1	3	emmergency surgery	K80.5	XI	Diseases of the digestive system	0	39	1	0	77	150	34.2	37.2	90	100	67	19	0	15	0.5-0.99 L	2	1	0	0	2	0	0	0	0	0	0	0	0	no	0	0	0	0	0	0	no	0	0	98.3	9.8	8500
315A	315	0	1	6	elective surgery	C20	II	Neoplasms	0	73	0	0	67.5	161	26	36.4	79	114	90	19	0	15	≥1.0 L	1	0	0	10	2	0	0	0	0	0	0	0	0	without target organ lesion	0	0	0	0	0	1	no	0	10	0	9.3	8910
315B	315	0	1	4	medical	K22.0	XI	Diseases of the digestive system	0	38	1	0	54	159	21.4	35.2	77	110	70	17	0	15	≥1.0 L	1	0	0	0	2	0	0	0	0	0	0	0	0	no	0	0	0	0	0	0	no	0	0	98.3	11.6	5020
316	316	1	1	19	medical	I50.0	IX	Diseases of the circulatory system	0	79	0	0	58	165	21.3	35.4	67	88	61	18	0	15	≥1.0 L	1	0	0	20	2	1	1	0	0	0	0	0	0	with target organ lesion	1	0	0	0	0	0	no	0	9	0	9.8	3970
316A	316	0	1	17	elective surgery	I50.0	IX	Diseases of the circulatory system	0	77	1	0	43	150	19.1	36.5	71	120	90	20	0	15	≥1.0 L	3	0	31.5	150	2	0	1	0	0	0	0	0	0	no	1	0	0	0	0	0	no	0	6	2.2	8.4	8620
316B	316	0	1	18	medical	J90	X	Diseases of the respiratory system	0	62	1	0	54.5	151	23.9	35.8	76	130	71	18	0	15	≥1.0 L	1	0	0	0	2	0	0	0	0	0	0	0	0	no	0	0	0	0	0	0	no	0	2	90.1	14.1	13460
317	317	1	1	2	elective surgery	I21.9	IX	Diseases of the circulatory system	0	88	0	0	55	155	22.9	34.5	69	100	40	20	0	15	≥1.0 L	2	0	0	80	2	1	1	0	1	0	0	0	0	without target organ lesion	0	0	0	0	0	0	no	0	8	0	12	4600
317A	317	0	1	3	elective surgery	I21.9	IX	Diseases of the circulatory system	0	74	0	0	69	164	25.7	34.8	68	104	52	21	0	15	≥1.0 L	2	0	0	60	2	1	0	0	0	0	0	0	0	no	0	0	0	0	1	0	no	0	6	2.2
317B	317	0	1	4	medical	I21.0	IX	Diseases of the circulatory system	0	68	0	0	72	162	27.4	35.4	65	114	66	18	0	15	≥1.0 L	2	0	0	60	2	1	0	0	0	0	0	0	0	without target organ lesion	0	0	0	0	0	0	no	0	4	53.4	13	6090
318	318	1	0	20	medical	N18.0	XIV	Diseases of the genitourinary system	0	70	0	0	50.5	158	20.2		59	110	80	19	0	15	<0.5 L	2	0	0	0	2	0	0	0	0	0	0	0	0	with target organ lesion	1	0	0	0	0	0	no	0	7	0	8.1	4610
318A	318	0	0	18	medical	J90	X	Diseases of the respiratory system	0	62	1	0	54.5	151	23.9	35.8	76	130	71	18	0	15	≥1.0 L	1	0	0	0	2	0	0	0	0	0	0	0	0	no	0	0	0	0	0	0	no	0	2	90.1	14.1	13460
318B	318	0	0	17	elective surgery	I50.0	IX	Diseases of the circulatory system	0	77	1	0	43	150	19.1	35.5	71	120	90	20	0	15		3	0	31.5	150	2	0	1	0	0	0	0	0	0	no	1	0	0	0	0	0	no	0	6	2.2	8.4	8620
319	319	1	1	2	medical	I50.9	IX	Diseases of the circulatory system	0	47	1	0	58.6	153	25	36.4	91	183	117	20	0	15	≥1.0 L	1	0	0	0	2	0	1	0	0	0	0	0	0	with target organ lesion	1	0	0	0	0	0	no	0	5	21.4	10.5	10860
319A	319	0	1	1	elective surgery	I21.9	IX	Diseases of the circulatory system	0	74	0	0	69	164	25.7						0	15	≥1.0 L	2	0	0	0	2	1	0	0	0	0	0	0	0	no	0	0	0	0	1	0	no	0	6	2.2	15.8	12760
319B	319	0	1	0	medical	I21.0	IX	Diseases of the circulatory system	0	68	0	0	72	162	27.4	35.4	65	114	66	18	0	15	≥1.0 L	2	0	0	60	2	1	0	0	0	0	0	0	0	without target organ lesion	0	0	0	0	0	0	no	0	4	53.4	15.2	8540
320	320	1	1	31	medical	I50.9	IX	Diseases of the circulatory system	0	65	0	0	58	170	20.1	35.5	77	140	70	20	0	15	0.5-0.99 L	1	0	0	0	2	1	1	1	0	0	0	0	0	with target organ lesion	1	0	0	0	0	0	no	0	9	0	10.5	10010
320A	320	0	1	31	elective surgery	I20.9	IX	Diseases of the circulatory system	0	69	1	0	58.1	143	28.4	36.4	102	112	60	18	0	15	≥1.0 L	2	0	0	20	2	0	1	1	0	0	0	0	0	no	0	0	0	0	0	0	no	0	4	53.4	9	5200
320B	320	0	1	31	medical	K74.6	XI	Diseases of the digestive system	1	76	1	0	46	150	20.4	35.8	88	111	80	24	0	15	<0.5 L	1	0	0	20	2	0	0	0	0	0	1	0	0	no	0	0	0	0	0	0	light	0	5	21.4	8	3950
321	321	1	1	34	elective surgery	I20.9	IX	Diseases of the circulatory system	0	69	1	0	58.1	143	28.4	36.4	75	85	50	19	0	15	≥1.0 L	2	0	0	20	2	0	1	0	0	0	0	0	0	no	0	0	0	0	0	0	no	0	3	77.5	9.1	6350
321A	321	0	1	34	medical	K74.6	XI	Diseases of the digestive system	1	76	1	0	46	150	20.4	35.4	68	100	60	28	0	15	≥1.0 L	1	0	0	20	2	0	0	0	0	0	1	0	0	no	0	0	0	0	0	0	light	0	5	21.4	7.5	5220
321B	321	0	1	37	medical	I21.9	IX	Diseases of the circulatory system	0	56	0	0	65	160	25.4						0	15		2	0	0	90	2	1	1	1	0	0	0	0	0	no	0	0	0	0	0	0	no	0	4	53.4	9.3	7700
322	322	1	1	3	elective surgery	I21.9	IX	Diseases of the circulatory system	0	52	1	0	84	157	34.1	36.4	73	110	70	20	0	15	≥1.0 L	2	1	0	72	2	1	0	0	1	0	0	0	0	without target organ lesion	0	0	0	0	0	0	no	0	4	53.4	11.8	6690
322A	322	0	1	6	emmergency surgery	N00.8	XIV	Diseases of the genitourinary system	0	29	1	0	78.2	155	32.5	36.2	76	140	90	17	0	15	<0.5 L	1	0	0	0	2	0	0	0	0	0	0	0	0	no	1	0	0	0	0	0	no	0	2	90.1	8.7	16150
322B	322	0	1	7	elective surgery	I21.9	IX	Diseases of the circulatory system	0	85	0	0	78	175	25.5	36	49	140	60	19	0	15	≥1.0 L	1	0	0	200	2	1	0	0	1	0	0	0	0	no	1	0	0	0	0	0	no	0	8	0	10.2	4440
323	323	1	1	3	elective surgery	I50.0	IX	Diseases of the circulatory system	0	71	0	0	69	169	24.2	35	85	140	80	17	0	15	≥1.0 L	2	0	0	60	2	0	1	0	0	0	0	0	0	without target organ lesion	1	0	0	0	1	0	no	0	9	0	11.5	6260
323A	323	0	1	5	emmergency surgery	N00.8	XIV	Diseases of the genitourinary system	0	29	1	0	78.2	155	32.5	36.2	78	120	80	18	0	15	0.5-0.99 L	1	0	0	0	2	0	0	0	0	0	0	0	0	no	1	0	0	0	0	0	no	0	2	90.1	9	14330
323B	323	0	1	6	elective surgery	I21.9	IX	Diseases of the circulatory system	0	85	0	0	78	175	25.5	36.9	57	123	64	18	0	15	≥1.0 L	1	0	0	200	2	1	0	0	1	0	0	0	0	no	1	0	0	0	0	0	no	0	8	0	10.2	4400
324	324	1	1	5	elective surgery	D61.3	III	Diseases of the blood and blood-forming organs	0	59	1	0	60	156	24.7	36.3	145	160	76	18	0	15	≥1.0 L	1	0	0	0	2	0	0	0	0	0	0	0	0	no	0	0	0	0	0	0	no	0	1	95.9	7.1	2660
324A	324	0	1	5	elective surgery	I21.9	IX	Diseases of the circulatory system	0	85	0	0	78	175	25.5	35.5	60	127	60	18	0	15	≥1.0 L	1	0	0	200	2	1	0	0	1	0	0	0	0	no	1	0	0	0	0	0	no	0	8	0	10.2	4440
324B	324	0	1	4	emmergency surgery	N00.8	XIV	Diseases of the genitourinary system	0	29	1	0	78.2	155	32.5	37	74	144	92	18	0	15	0.5-0.99 L	1	0	0	0	2	0	0	0	0	0	0	0	0	no	1	0	0	0	0	0	no	0	2	90.1	9	14330
325	325	1	0	15	emmergency surgery	I20.9	IX	Diseases of the circulatory system	0	60	1	0	55	165	20.2	36.2	68	157	70	15	0	15	<0.5 L	1	1	0	2.5	2	1	1	1	1	0	0	0	0	with target organ lesion	1	0	0	0	0	0	no	0	10	0	8.5	7450
325A	325	0	0	11	elective surgery	I21.9	IX	Diseases of the circulatory system	0	85	0	0	78	175	25.5	35.5	50	100	50	17	0	15	≥1.0 L	1	0	0	200	2	1	0	0	1	0	0	0	0	no	1	0	0	0	0	0	no	0	8	0	10.2	4440
325B	325	0	0	10	emmergency surgery	N00.8	XIV	Diseases of the genitourinary system	0	29	1	0	78.2	155	32.5	37	72	140	80	18	0	15	0.5-0.99 L	1	0	0	0	2	0	0	0	0	0	0	0	0	no	1	0	0	0	0	0	no	0	2	90.1	8.2	11810
326	326	1	0	1	medical	M62.9	XIII	Diseases of the musculoskeletal system and connective tissue	0	64	1	0	56	165	20.6	35.3	65	174	76	20	0	15	≥1.0 L	1	0	0	1.5	2	0	0	0	0	0	0	0	0	with target organ lesion	0	0	0	0	0	0	no	0	4	53.4	11.3	5600
326A	326	0	0	0	elective surgery	I05.2	IX	Diseases of the circulatory system	0	47	0	0	45	160	17.6	35.5	64	94	60	19	0	15	≥1.0 L	1	0	0	54	2	0	0	0	0	0	0	0	0	without target organ lesion	0	0	0	0	0	0	no	0	1	95.9	10.5	8090
326B	326	0	0	1	medical	I50.0	IX	Diseases of the circulatory system	0	84	1	0	80	165	29.4	36.5	63	110	50	16	0	15	≥1.0 L	1	0	0	0	2									no
327	327	1	0	9	medical	I64	IX	Diseases of the circulatory system	0	61	0	0	68	160	26.6	35.5	78	100	70	18	0	15	≥1.0 L	3	0	0	13	2	0	0	0	1	0	0	0	0	no	0	0	0	0	0	0	no	0	3	77.5
327A	327	0	0	9	elective surgery	I21.9	IX	Diseases of the circulatory system	0	85	0	0	78	175	25.5	36	55	130	60	19	0	15	≥1.0 L	1	0	0	200	2	1	0	0	1	0	0	0	0	no	1	0	0	0	0	0	no	0	8	0	10.2	4440
327B	327	0	0	8	emmergency surgery	N00.8	XIV	Diseases of the genitourinary system	0	29	1	0	78.2	155	32.5	36.4	70	135	103	16	0	15	≥1.0 L	1	0	0	0	2	0	0	0	0	0	0	0	0	no	1	0	0	0	0	0	no	0	2	90.1	8.2	11810
329	329	1	0	2	elective surgery	I20.0	IX	Diseases of the circulatory system	0	71	0	0	93	178	29.4	36.3	69	120	60	19	0	15	<0.5 L	2	0	0	110	2	0	0	0	0	0	0	0	0	no	1	0	0	0	0	0	no	0	5	21.4	8.1	5200
329A	329	0	0	2	elective surgery	I20.9	IX	Diseases of the circulatory system	0	66	0	0	82	164	30.5	35.7	52	180	90	18	0	15	≥1.0 L	1	0	0	56	2	1	0	0	0	0	0	0	0	no	1	0	0	0	0	0	no	0	5	21.4	12.7	5030
329B	329	0	0	3	elective surgery	I21.0	IX	Diseases of the circulatory system	0	48	0	0	63	167	22.6	34.5	66	90	60	18	0	15	≥1.0 L	2	0	0	0	2	1	0	0	0	0	0	0	0	no	0	0	0	0	0	0	no	0	1	95.9	14	7640
330	330	1	0	15	medical	I21.9	IX	Diseases of the circulatory system	0	64	1	0	59	155	24.6	36	77	120	70	18	0	15	≥1.0 L	2	1	0	58	2	1	0	1	0	0	0	0	0	with target organ lesion	0	0	0	0	0	0	no	0	6	2.2	7.4	15220
330A	330	0	0	11	medical	I50.0	IX	Diseases of the circulatory system	0	56	0	0	54.7			35.6	51	103	64	18	0	15	≥1.0 L	1	0	0	280	2	0	1	0	0	0	0	0	0	no	0	0	0	0	0	0	no	0	2	90.1	9.6	15940
330B	330	0	0	10	medical	I20.9	IX	Diseases of the circulatory system	0	53	1	0	90.8	164	33.8	36.2	54	114	65	20	0	15	≥1.0 L	1	0	0	0	2	1	0	0	0	0	0	0	0	without target organ lesion	0	0	0	0	0	0	no	0	3	77.5	12.3	9710
331	331	1	0	3	medical	K75.0	XI	Diseases of the digestive system	0	79	0	0	57	163	21.5	35.4	62	110	60	19	0	15	≥1.0 L	1	1	0	20	2	0	0	0	0	0	0	0	0	no	0	0	0	0	0	0	moderate	0	6	2.2	9.2	7920
331A	331	0	0	7	elective surgery	K86.3	XI	Diseases of the digestive system	0	47	0	0	45	160	17.6	36.7	79	90	61	19	0	15	≥1.0 L	1	1	0	54	2	0	0	0	0	0	0	0	0	without target organ lesion	0	0	0	0	0	0	no	0	1	95.9
331B	331	0	0	5	elective surgery	I50.0	IX	Diseases of the circulatory system	0	67	0	0	55.3	162	21.1	35.6	64	100	60	18	0	15	≥1.0 L	1	1	0	21	2	1	0	0	1	0	0	0	0	without target organ lesion	1	0	0	0	0	0	no	0	7	0	11.8	4570
332	332	1	0	24	emmergency surgery	C22.9	II	Neoplasms	0	69	0	0	45	164	16.7	35.8	78	83	69	19	0	15	≥1.0 L	4	0	0	150	2	0	0	0	0	0	0	0	0	no	0	0	0	0	1	0	moderate	0	7	0	10.2	9360
332A	332	0	0	22	elective surgery	I20.9	IX	Diseases of the circulatory system	0	53	1	0	90.8	164	33.8	36.2	54	120	70	18	0	15	≥1.0 L	1	0	0	0	2	1	0	0	0	0	0	0	0	without target organ lesion	0	0	0	0	0	0	no	0	3	77.5	12.3	9090
332B	332	0	0	23	medical	I50.0	IX	Diseases of the circulatory system	0	56	0	0	57	164	21.2	36.4	91	80	50	20	0	15	<0.5 L	1	0	0	280	2	0	1	0	0	0	0	0	0	no	0	0	0	0	0	0	light	0	3	77.5	9.6	10760
333	333	1	0	4	medical	N18.0	XIV	Diseases of the genitourinary system	0	52	0	0	70	163	26.3	37	111	150	68	20	0	15	<0.5 L	2	0	0	0	2	0	0	0	0	0	0	0	0	with target organ lesion	1	0	0	0	0	0	no	0	5	21.4	9.1	6400
333A	333	0	0	4	medical	M32.1	XIII	Diseases of the musculoskeletal system and connective tissue	0	27	1	0	59	160	23	36.8	104	155	100	20	0	15	≥1.0 L	2	0	0	2	2	0	0	0	0	0	0	1	0	no	1	0	0	0	0	0	no	0	3	77.5	9.7	5340
333B	333	0	0	4	elective surgery	D37.1	II	Neoplasms	0	71	1	0	47	162	17.9	37.1	105	140	100	19	0	15	≥1.0 L	1	0	0	0	2	0	0	0	0	0	0	0	0	without target organ lesion	0	0	0	0	1	0	no	0	6	2.2
334	334	1	1	29	elective surgery	C25.1	II	Neoplasms	0	33	0	0	102	167	36.6	35	69	127	79	19	0	15	0.5-0.99 L	1	0	0	0	2	0	0	0	0	0	0	0	0	no	0	0	0	0	1	0	no	0	2	90.1	11.6	9690
334A	334	0	1	25	elective surgery	I20.9	IX	Diseases of the circulatory system	0	53	1	0	90.8	164	33.8	36.2	57	110	66	18	0	15	≥1.0 L	1	0	0	0	2	1	0	0	0	0	0	0	0	without target organ lesion	0	0	0	0	0	0	no	0	3	77.5	12.3	9090
334B	334	0	1	26	medical	I50.0	IX	Diseases of the circulatory system	0	56	0	0	54.7	164	20.3	35.5	84	70	44	20	0	15	≥1.0 L	1	0	0	280	2	0	1	0	0	0	0	0	0	no	0	0	0	0	0	0	light	0	3	77.5	9.6	10760
335	335	1	1	1	medical	C52	II	Neoplasms	1	61	1	0	50	166	18.1	36	84	100	60	16	0	13	≥1.0 L	5	0	0	0	2	0	0	1	1	0	0	0	0	with target organ lesion	1	0	0	0	1	0	no	0	10	0
335A	335	0	1	2	medical	M32.1	XIII	Diseases of the musculoskeletal system and connective tissue	0	27	1	0	59	160	23	36.8	18	120	80	80	0	15	≥1.0 L	2	0	0	2	2	0	0	0	0	0	0	1	0	no	1	0	0	0	0	0	no	0	3	77.5	9.2	5060
335B	335	0	1	2	elective surgery	D37.1	II	Neoplasms	0	71	1	0	47	162	17.9	35	65	112	73	18	0	15	≥1.0 L	1	0	0	0	2	0	0	0	0	0	0	0	0	without target organ lesion	0	0	0	0	0	0	no	0	4	53.4
336	336	1	1	3	emmergency surgery	C49.3	II	Neoplasms	1	71	1	0	65	162	24.8	35.6	110	150	80	21	0	15	≥1.0 L	2	0	0	0	2	0	0	1	0	0	0	0	0	with target organ lesion	1	0	0	0	1	0	no	0	10	0	9	9640
336A	336	0	1	5	elective surgery	E66.9	IV	Endocrine, nutritional and metabolic diseases	0	38	1	0	173.9	160	67.9	36	71	140	90	18	0	15	≥1.0 L	1	0	0	0	2	0	0	0	0	0	0	0	0	no	0	0	0	0	0	0	no	0	0	98.3	12	4500
336B	336	0	1	8	elective surgery	K86.3	XI	Diseases of the digestive system	0	47	0	0	45	160	17.6	35.5	64	94	60	19	0	15	≥1.0 L	1	0	0	54	2	0	0	0	0	0	0	0	0	without target organ lesion	0	0	0	0	0	0	no	0	1	95.9	10.5	8090
337	337	1	0	21	medical	M32.9	XIII	Diseases of the musculoskeletal system and connective tissue	0	42	1	0	55	165	20.2	36.1	70	103	68	18	0	15		1	0	0	10	2	0	0	0	0	0	0	1	0	no	0	0	0	0	0	0	no	0	1	95.9
337A	337	0	0	21	medical	Z43.3	XXI	Factors influencing health status and contact with health services	0	53	1	0	89	156	36.6	35.9	95	108	80	20	0	15	≥1.0 L	1	0	63	13	2	0	0	0	0	0	0	0	0	no	0	0	0	0	0	0	no	0	1	95.9	10.3	8130
337B	337	0	0	18	medical	K22.0	XI	Diseases of the digestive system	0	58	1	0	38.5	148	17.6	36.6	90	99	65	25	0	15	≥1.0 L	1	0	0	0	2	0	0	0	0	0	0	0	0	without target organ lesion	0	0	0	0	0	0	no	0	2	90.1	10.7	11070
338	338	1	0	3	medical	C64	II	Neoplasms	0	74	1	0	58	149	26.1	36	82	100	58	20	0	15	≥1.0 L	1	0	0	1	2	0	0	0	0	0	0	0	0	without target organ lesion	0	0	0	0	0	1	no	0	10	0	11.6	18080
338A	338	0	0	2	medical	M32.1	XIII	Diseases of the musculoskeletal system and connective tissue	0	27	1	0	59	160	23	36.8	96	120	80	18	0	15	≥1.0 L	2	0	0	2	2	0	0	0	0	0	0	1	0	no	1	0	0	0	0	0	no	0	3	77.5	9.2	5060
338B	338	0	0	1	elective surgery	D37.1	II	Neoplasms	0	71	1	0	47	162	17.9	35.6	20	132	98	65	0	15	≥1.0 L	1	0	0	0	2	0	0	0	0	0	0	0	0	without target organ lesion	0	0	0	0	1	0	no	0	6	2.2	13.3	5420
339	339	1	1	20	elective surgery	I21.9	IX	Diseases of the circulatory system	0	54	1	0	55.7	157	22.6	36.1	72	180	120	20	0	15	≥1.0 L	3	0	0	0	2	1	0	1	0	0	0	0	0	without target organ lesion	0	0	0	0	0	0	no	0	4	53.4	10.4
339A	339	0	1	21	medical	I50.0	IX	Diseases of the circulatory system	0	60	0	0	54	152	23.4	36.5	68			20	0	15	≥1.0 L	1	0	0	18	2	1	1	0	0	0	0	0	0	no	1	0	0	0	0	0	light	0	7	0	8.1	5540
339B	339	0	1	17	medical	K91.4	XI	Diseases of the digestive system	0	29	0	0	65	170	22.5	36.5	68	110		20	0	15	≥1.0 L	1	1	0	0	2	0	0	0	0	0	0	1	0	no	0	0	0	0	0	0	no	0	1	95.9	8.5	14190
340	340	1	0	2	medical	E10.1	IV	Endocrine, nutritional and metabolic diseases	0	21	0	0	45	159	17.8	35.6	60	102	74	18	0	15	≥1.0 L	1	0	0	2	2	0	0	0	0	0	0	0	0	without target organ lesion	0	0	0	0	0	0	no	0	1	95.9	11.1	4060
340A	340	0	0	2	medical	R13	XVIII	Symptoms, signs and abnormal clinical and laboratory findings, not elsewhere classified	0	67	1	0	44	150	19.6	36.2	59	130	63	19	0	15	≥1.0 L	2	0	0	54	2	0	0	0	0	0	0	0	0	no	0	0	0	0	0	0	no	0	2	90.1	11.3	8090
340B	340	0	0	3	elective surgery	C44.5	II	Neoplasms	0	52	0	0	84	176	27.1	36.6	62	120	90	20	0	15	≥1.0 L	2	0	78.75	10	2	0	0	0	0	0	0	0	0	no	0	0	0	0	1	0	no	0	3	77.5	13	8290
341	341	1	1	3	medical	I21.9	IX	Diseases of the circulatory system	0	72	0	0	65	164	24.2	36.5	88	117	69	16	0	15	≥1.0 L	2	0	140	100	2	1	0	0	0	0	0	0	0	no	0	0	0	0	0	0	no	0	4	53.4	11.9	7120
341A	341	0	1	3	elective surgery	I71.4	IX	Diseases of the circulatory system	0	67	0	0	83	162	31.6	35.8	78	160	100	20	0	15	≥1.0 L	1	0	0	0	2	0	0	0	0	0	0	0	0	without target organ lesion	0	0	0	0	0	0	no	0	3	77.5	13	8390
341B	341	0	1	3	medical	R13	XVIII	Symptoms, signs and abnormal clinical and laboratory findings, not elsewhere classified	0	67	1	0	44	150	19.6	36.4	76	148	69	20	0	15	≥1.0 L	2	0	0	54	2	0	0	0	0	0	0	0	0	no	0	0	0	0	0	0	no	0	2	90.1	11.6	12330
342	342	1	0	11	elective surgery	D37.1	II	Neoplasms	0	71	1	0	47	162	17.9	35.2	76	100	50	20	0	15	≥1.0 L	1	0	0	0	2	0	0	0	0	0	0	0	0	without target organ lesion	0	0	0	0	1	0	no	0	6	2.2
342A	342	0	0	16	elective surgery	E66.9	IV	Endocrine, nutritional and metabolic diseases	0	38	1	0	173.9	160	67.9	35.1	74	105	55	19	0	15	≥1.0 L	1	0	0	0	2	0	0	0	0	0	0	0	0	no	0	0	0	0	0	0	no	0	0	98.3	13.1	4520
342B	342	0	0	13	elective surgery	E66.9	IV	Endocrine, nutritional and metabolic diseases	0	46	1	0	90	156	37	37.6	60	145	71	19	0	15	≥1.0 L	1	1	0	20	2	0	0	0	0	0	0	0	0	no	0	0	0	0	0	0	no	0	0	98.3	9.5	5130
343	343	1	1	7	medical	C25.8	II	Neoplasms	1	65	0	0	42	167	15.1	36	89	110	70	25	0	15	<0.5 L	1	0	110.25	0	2	0	0	0	0	0	0	0	0	no	0	0	0	0	0	1	no	0	8	0	7.6	6220
343A	343	0	1	6	medical	I21.9	IX	Diseases of the circulatory system	0	28	0	0	68	156	27.9	37	94	115	84	15	0	15	≥1.0 L	2	0	0	0	2	1	0	0	1	0	0	0	0	no	0	1	0	0	0	0	no	0	4	53.4	11.2	5470
343B	343	0	1	7	medical	I33.0	IX	Diseases of the circulatory system	0	53	0	0	56.8	163	21.4	36.2	66	110	70	19	0	15	≥1.0 L	2	0	0	25	2	1	1	0	0	0	0	0	0	no	0	0	0	0	0	0	no	0	3	77.5	11.6	4940
345	345	1	0	7	elective surgery	I21.9	IX	Diseases of the circulatory system	0	68	0	0	71	164	26.4	36	20	84	41	35	0	15	≥1.0 L	2	0	0	30	2	1	0	0	0	0	0	0	0	no	0	0	0	0	0	0	no	0	3	77.5
345A	345	0	0	6	medical	I21.9	IX	Diseases of the circulatory system	0	28	1	0	68	156	27.9	37	94	115	84	19	0	15	≥1.0 L	2	0	0	0	2	1	0	0	1	0	0	0	0	no	0	1	0	0	0	0	no	0	4	53.4	11.2	5470
345B	345	0	0	7	medical	I33.0	IX	Diseases of the circulatory system	0	53	0	0	56.3	163	21.2	36	56	102	80	19	0	15	≥1.0 L	2	0	0	25	2	1	1	0	0	0	0	0	0	no	0	0	0	0	0	0	no	0	3	77.5	11.6	4940
346	346	1	1	23	medical	F20.0	V	Mental and behavioural disorders	0	73	0	0	65	177	20.7	35	96	150	80	18	0			1	0	0	0	2	0	0	0	1	0	0	0	0	no	0	0	0	0	0	0	no	0	4	53.4	12.3	4930
346A	346	0	1	22	medical	I50.0	IX	Diseases of the circulatory system	1	47	1	0	66.3	169	23.2	35	86	100	60	18	0	15	≥1.0 L	1	1	0	0	2	0	1	0	0	0	0	0	0	no	1	0	0	0	0	0	no	0	3	77.5	10.5	4050
346B	346	0	1	23	elective surgery	E66.9	IV	Endocrine, nutritional and metabolic diseases	0	46	1	0	90	166	32.7	37.8	99	90	60	18	0	15	≥1.0 L	1	1	0	20	2	0	0	0	0	0	0	0	0	no	0	0	0	0	0	0	no	0	0	98.3	7.8	3580
347	347	1	1	20	medical	I33.0	IX	Diseases of the circulatory system	0	42	1	0	41.9	160	16.4	36.2	96	70	41	18	0	15	<0.5 L	1	1	0	0	2	0	1	0	0	0	0	0	0	no	1	0	0	0	0	0	no	0	3	77.5	8.7	8000
347A	347	0	1	22	medical	I50.0	IX	Diseases of the circulatory system	1	47	1	0	66.3	169	23.2	34.5	82	101	68	24	0	15	0.5-0.99 L	1	1	0	0	2	0	1	0	0	0	0	0	0	no	1	0	0	0	0	0	no	0	3	77.5	10.5	4050
347B	347	0	1	23	elective surgery	E66.9	IV	Endocrine, nutritional and metabolic diseases	0	46	1	0	90	166	32.7	36.8	75	140	83	17	0	15	≥1.0 L	1	1	0	20	2	0	0	0	0	0	0	0	0	no	0	0	0	0	0	0	no	0	0	98.3
348	348	1	1	13	medical	C16.8	II	Neoplasms	0	56	1	0	79	149	35.6	38	100	100	60	20	0	15	≥1.0 L	1	0	0	20	2	0	0	0	0	0	0	0	0	no	0	0	0	0	0	1	no	0	7	0	8.5	51730
348A	348	0	1	13	elective surgery	K83.0	XI	Diseases of the digestive system	0	75	1	0	75	162	28.6	37	74	130	70	21	0	15	≥1.0 L	1	0	0	0	2	0	0	0	0	0	0	0	0	no	0	0	0	0	1	0	no	0	5	21.4	7.3	13170
348B	348	0	1	14	elective surgery	C44.5	II	Neoplasms	0	52	0	0	84	176	27.1	36.5	77	100	60	17	0	15	≥1.0 L	2	0	78.75	0	2	0	0	0	0	0	0	0	0	no	0	0	0	0	1	0	no	0	3	77.5	13	8290
349	349	1	1	28	medical	C20	II	Neoplasms	1	65	0	0	49	160	19.1	37.6	111	127	77	24	0	11	≥1.0 L	3	0	0	0	2	0	0	1	0	0	0	0	0	no	0	0	0	0	0	1	no	0	9	0	6.4	10110
349A	349	0	1	27	elective surgery	E66.9	IV	Endocrine, nutritional and metabolic diseases	0	38	1	0	173.9	160	67.9	36.2	81	110	60	20	0	15	≥1.0 L	1	0	0	0	2	0	0	0	0	0	0	0	0	no	0	0	0	0	0	0	no	0	0	98.3	13.1	4520
349B	349	0	1	24	elective surgery	E66.9	IV	Endocrine, nutritional and metabolic diseases	0	46	1	0	90	166	32.7	38.5	89	90	60	20	0	15	≥1.0 L	1	1	0	20	2	0	0	0	0	0	0	0	0	no	0	0	0	0	0	0	no	0	0	98.3	8.2	5420
350	350	1	1	3	medical	N18.9	XIV	Diseases of the genitourinary system	0	47	1	0	56	165	20.6	35	66	140	60	18	0	15	≥1.0 L	1	1	0	0	2	0	0	0	0	0	0	0	0	no	1	0	0	0	0	0	no	0	2	90.1	11.6	8120
350A	350	0	1	3	elective surgery	I21.9	IX	Diseases of the circulatory system	0	42	1	0	70.5	157	28.6	36.5	74	100	70	19	0	15	≥1.0 L	1	1	0	0	2	1	0	1	0	0	0	0	0	without target organ lesion	0	0	0	0	0	0	no	0	3	77.5	13	7520
350B	350	0	1	3	medical	K92.9	XI	Diseases of the digestive system	0	61	1	0	70.1	158	28.1	36.2	67	134	69	20	0	15	≥1.0 L	1	1	0	20	2	0	0	0	0	0	0	0	0	no	0	0	0	0	0	0	no	0	2	90.1	5.3	5270
351	351	1	1	24	medical	F31.2	V	Mental and behavioural disorders	0	24	1	0	68	160	26.6	36	86	116	85	18	0	15	≥1.0 L	1	0	0	0	2	0	0	0	0	0	0	0	0	no	0	0	0	0	0	0	no	0	0	98.3	12.4	10720
351A	351	0	1	24	elective surgery	E66.9	IV	Endocrine, nutritional and metabolic diseases	0	46	1	0	90	166	32.7	36.1	74	110	70	18	0	15	<0.5 L	1	1	0	20	2	0	0	0	0	0	0	0	0	no	0	0	0	0	0	0	no	0	0	98.3	8.2	5420
351B	351	0	1	23	medical	I50.0	IX	Diseases of the circulatory system	1	47	1	0	66.3	169	23.2	35.6	70	90	60	18	0	15	≥1.0 L	1	1	0	0	2	0	1	0	0	0	0	0	0	no	1	0	0	0	0	0	no	0	3	77.5	10.5	4050
352	352	1	1	15	medical	C96.7	II	Neoplasms	0	61	0	0	69	164	25.7	35.7	80	122	76	16	0	15	≥1.0 L	1	0	0	2.5	2	0	0	0	0	0	0	0	0	no	0	0	0	1	0	0	no	0	4	53.4	13.3	16330
352A	352	0	1	14	medical	I21.9	IX	Diseases of the circulatory system	0	28	1	0	68	156	27.9	35.3	54	91	48	19	0	15	≥1.0 L	2	0	0	0	2	1	0	0	1	0	0	0	0	no	0	1	0	0	0	0	no	0	4	53.4	11.2	6350
352B	352	0	1	15	medical	I33.0	IX	Diseases of the circulatory system	0	53	0	0	56.3	163	21.2	36.3	66	90	60	19	0	15	≥1.0 L	2	0	0	25	2	1	1	0	0	0	0	0	0	no	0	0	0	0	0	0	no	0	3	77.5
353	353	1	1	2	elective surgery	K83.1	XI	Diseases of the digestive system	0	56	1	0	80	160	31.3	36	88	100	60	13	0	15	<0.5 L	1	0	0	17	2	0	0	0	0	0	0	0	0	no	0	0	0	0	0	0	no	0	1	95.9	11.5	9480
353A	353	0	1	2	elective surgery	E66.0	IV	Endocrine, nutritional and metabolic diseases	0	42	0	0	190	165	69.8	35.6	84	120	80	27	0	15	≥1.0 L	1	0	0	20	2	1	0	0	0	0	0	0	0	no	1	0	0	0	0	0	no	0	3	77.5
353B	353	0	1	3	elective surgery	Z43.3	XXI	Factors influencing health status and contact with health services	0	34	0	0	110	181	33.6	37	100	160	110	22	0	15	0.5-0.99 L	1	0	0	0	2	0	0	0	0	0	0	0	0	no	0	0	0	0	0	0	no	0	0	98.3	12.3	12570
354	354	1	0	5	elective surgery	N18.0	XIV	Diseases of the genitourinary system	0	60	1	0	56	170	19.4	36.3	60	184	70	20	0	15	0.5-0.99 L	1	0	0	20	2	0	0	1	0	0	0	0	0	with target organ lesion	1	0	0	0	0	0	no	0	7	0	6.8	5040
354A	354	0	0	4	medical	N18.0	XIV	Diseases of the genitourinary system	0	57	0	0	51.5	178	16.3	36.4	67	176	83	20	0	15	<0.5 L	1	0	0	60	2	0	0	0	0	0	0	0	0	no	1	0	0	0	0	0	no	0	3	77.5	13	5080
354B	354	0	0	7	elective surgery	I21.9	IX	Diseases of the circulatory system	0	42	1	0	70.5	157	28.6	37	89	98	60	19	0	15	≥1.0 L	1	1	0	0	2	1	0	1	0	0	0	0	0	without target organ lesion	0	0	0	0	0	0	no	0	3	77.5	13.6	8970
355	355	1	1	30	medical	I05.2	IX	Diseases of the circulatory system	0	45	1	0	58.3	157	23.7	36.6	67	80	60	24	0	15	≥1.0 L	1	1	0	0	2	0	0	0	0	0	0	0	0	no	0	0	0	0	0	0	no	0	0	98.3	9.9	3670
355A	355	0	1	29	elective surgery	E66.9	IV	Endocrine, nutritional and metabolic diseases	0	46	1	0	90	156	37	36	83	100	70	14	0	15	<0.5 L	1	0	0	20	2	0	0	0	0	0	0	0	0	no	0	0	0	0	0	0	no	0	0	98.3	7.5	4700
355B	355	0	1	28	medical	I50.0	IX	Diseases of the circulatory system	1	47	1	0	66.3	169	23.2	36	78	120	70	18	0	15	≥1.0 L	1	1	0	0	2	0	1	0	0	0	0	0	0	no	1	0	0	0	0	0	no	0	3	77.5	9.5	5810
356	356	1	1	15	medical	F05.1	V	Mental and behavioural disorders	0	64	1	0	43	150	19.1	36.2	74	100	60	16	0		≥1.0 L	1	0	0	0	2	0	0	0	0	1	0	0	0	no	0	0	0	0	0	0	light	0	4	53.4	11.9	8260
356A	356	0	1	17	medical	I33.0	IX	Diseases of the circulatory system	0	53	0	0	56.8	163	21.4	35.5	63	80	60	16	0	15	≥1.0 L	2	0	0	25	2	1	1	0	0	0	0	0	0	no	0	0	0	0	0	0	no	0	3	77.5	11.8	3290
356B	356	0	1	16	medical	I21.9	IX	Diseases of the circulatory system	0	28	1	0	68	156	27.9	35.3	51	91	52	17	0	15	≥1.0 L	2	0	0	0	2	1	0	0	1	0	0	0	0	no	0	1	0	0	0	0	no	0	4	53.4	11.8	5890
357	357	1	1	18	medical	K74.6	XI	Diseases of the digestive system	0	80	1	0	69	156	28.4	36	89	110	70	18	0	15	<0.5 L	1	0	0	3	2	0	0	0	0	0	0	0	0	no	0	0	0	0	0	0	moderate	0	7	0	12.7	3070
357A	357	0	1	18	medical	I33.0	IX	Diseases of the circulatory system	0	53	0	0	56.8	163	21.4	35.9	59	88	40	17	0	15	≥1.0 L	2	0	0	25	2	1	1	0	0	0	0	0	0	no	0	0	0	0	0	0	no	0	3	77.5	11.8	3290
357B	357	0	1	17	medical	I21.9	IX	Diseases of the circulatory system	0	28	1	0	68	156	27.9	34.9	56	100	43	17	0	15	≥1.0 L	2	0	0	0	2	1	0	0	1	0	0	0	0	no	0	1	0	0	0	0	no	0	4	53.4	11.8	5890
358	358	1	0	20	medical	I33.0	IX	Diseases of the circulatory system	0	53	0	0	56.8	163	21.4	36	63	85	55	20	0	15	≥1.0 L	2	0	0	0	2	0	0	0	0	0	0	0	0	no	0	0	0	0	0	0	no	0	1	95.9	11.8	3290
358A	358	0	0	19	medical	I21.9	IX	Diseases of the circulatory system	0	28	1	0	68	156	27.9	36.4	69	101	57	19	0	15	≥1.0 L	2	0	0	0	2	1	0	0	1	0	0	0	0	no	0	1	0	0	0	0	no	0	4	53.4	11.8	5890
358B	358	0	0	20	medical	K74.6	XI	Diseases of the digestive system	0	80	1	0	79	150	35.1	35.7	78	110	70	19	0	15	≥1.0 L	2	0	0	20	2	0	0	0	0	0	0	0	0	no	0	0	0	0	0	0	light	0	5	21.4	12.2	3070
359	359	1	1	8	elective surgery	C25.0	II	Neoplasms	0	76	1	0	40	156	16.4	36	92	126	56	19	0	15	<0.5 L	1	0	0	0	2	0	0	0	0	0	0	0	0	without target organ lesion	0	0	0	0	1	0	no	0	6	2.2	10.5	8690
359A	359	0	1	8	elective surgery	E66.0	IV	Endocrine, nutritional and metabolic diseases	0	42	0	0	190	165	69.8	36	77	120	70	20	0	15	≥1.0 L	1	0	0	20	2	1	0	0	0	0	0	0	0	without target organ lesion	0	0	0	0	0	0	no	0	2	90.1	12.9	6710
359B	359	0	1	3	elective surgery	C19	II	Neoplasms	0	86	0	0	64	165	23.5	35.6	104	130	70	19	0	15	≥1.0 L	1	0	0	0	2	0	0	0	0	0	0	0	0	no	0	0	0	0	0	1	no	0	10	0
360	360	1	0	2	medical	I69.0	IX	Diseases of the circulatory system	1	75	1	0	48	140	24.5	36	77	100	60	20	0	13	≥1.0 L	2	0	0	0	2	0	0	0	1	0	0	0	0	no	0	0	0	0	0	0	no	0	4	53.4	9	16290
360A	360	0	0	2	elective surgery	K35.9	XI	Diseases of the digestive system	0	41	1	0	79	165	29	36	79	127	78	20	0	15	≥1.0 L	1	0	0	0	2	0	0	0	0	0	0	0	0	no	0	0	0	0	0	0	no	0	0	98.3
360B	360	0	0	3	elective surgery	C19	II	Neoplasms	0	86	0	0	64	165	23.5	35.6	104	130	70	19	0	15	≥1.0 L	1	0	0	0	2	0	0	0	0	0	0	0	0	no	0	0	0	0	0	1	no	0	10	0
361	361	1	0	12	medical	I26.9	IX	Diseases of the circulatory system	0	21	1	0	44.5	152	19.3	35.5	72	100	60	18	0	15	≥1.0 L	2	1	0	0	2	0	0	0	0	0	0	0	0	no	0	0	0	0	0	0	no	0	0	98.3	10.3	4950
361A	361	0	0	13	medical	I27.0	IX	Diseases of the circulatory system	0	46	1	0	35	146	16.4	37	94	140	90	20	0	15	≥1.0 L	1	0	0	5	2	0	0	0	0	0	0	0	0	no	1	0	0	0	0	0	no	0	2	90.1
361B	361	0	0	14	medical	K70.3	XI	Diseases of the digestive system	0	52	1	0	49	140	25	37	103	90	60	16	0	15	≥1.0 L	2	0	0	0	2	0	0	0	0	0	0	0	0	no	0	0	0	0	0	0	light	0	2	90.1	8.3	3960
[truncated: 47 more columns]
